# Supplementary material for: Modeling the spatial and seasonal distribution of offshore recreational vessels in the southeast United States
Source: PLoS One. 2018 Nov 28;13(11):e0208126. doi: 10.1371/journal.pone.0208126 (PMC6261638; doi:10.1371/journal.pone.0208126)
Supplement: S2 File — Abundance of offshore recreational vessels (vessels) and co-variables used to model offshore recreational trips in the southeastern United States. Co-variables are: longitude (x), latitude (y), sea surface temperature (sst), chlorophyll a concentration (chlo), water depth (bathy), abundance of artificial reefs (reef), distance to the nearest inlet (inlet), and season. (CSV) [file pone.0208126.s002.csv]

fid	x	y	vessels	sst	chlo	bathy(m)	reef	inlet(km)	season
460	463.3755486	3444.629836	11	15.8140001	5.10535	-3.0999999	0	2.44	winter
443	463.3755486	3439.073836	7	16.2296009	5.43009	-1.30747	0	5.16	winter
461	468.9315486	3444.629836	6	15.8118	4.9078002	-4.5999999	0	7.87	winter
444	468.9315486	3439.073836	10	16.5662003	4.7393098	-4.6328301	0	9.09	winter
477	468.9315486	3450.185836	3	15.9327002	5.1302299	-1.94013	1	10.15	winter
426	463.3755486	3433.517836	4	16.2296009	5.8398499	-2.7099099	1	7.86	winter
425	457.8195486	3433.517836	0	16.2810993	6.0666099	-1.12779	0	5.56	winter
427	468.9315486	3433.517836	4	16.6707001	4.9715099	-6.07691	0	12.42	winter
462	474.4875486	3444.629836	2	16.3966007	4.2276001	-8.6374598	0	13.41	winter
445	474.4875486	3439.073836	9	16.4792995	4.2231998	-9.5064497	0	14.16	winter
478	474.4875486	3450.185836	4	15.6863003	4.4004502	-5.2779398	0	14.86	winter
408	463.3755486	3427.961836	7	16.9528999	5.2047901	-2.9407899	0	5.56	winter
407	457.8195486	3427.961836	5	16.8318005	7.5515099	-1.61719	0	0	winter
428	474.4875486	3433.517836	8	16.3644009	3.96892	-10.8795996	0	16.82	winter
409	468.9315486	3427.961836	4	16.9528999	4.90481	-7.62607	0	11.11	winter
493	474.4875486	3455.741836	3	15.6236	4.6799598	-1.9	0	17.99	winter
463	480.0435486	3444.629836	6	15.9723997	3.1585701	-9.8537197	0	18.95	winter
446	480.0435486	3439.073836	6	16.5298004	3.28069	-10.8189001	0	19.49	winter
479	480.0435486	3450.185836	3	15.8539	3.2428601	-10.0320997	0	20.01	winter
410	474.4875486	3427.961836	5	16.5417995	4.1094499	-10.4752998	0	16.67	winter
390	463.3755486	3422.405836	5	16.4351006	4.8116202	-3.4459801	0	7.86	winter
429	480.0435486	3433.517836	8	16.5541	3.0004599	-10.5299997	0	21.5	winter
389	457.8195486	3422.405836	0	16.4351006	5.02037	-5.1779499	0	5.56	winter
508	474.4875486	3461.297836	2	15.8115997	4.74821	-0.68384	0	22.09	winter
494	480.0435486	3455.741836	2	15.6236	4.1803699	-9.6037302	0	22.43	winter
391	468.9315486	3422.405836	5	16.7667007	4.1100602	-5.6318002	0	12.42	winter
464	485.5995486	3444.629836	7	16.4402008	1.88715	-15.0531998	0	24.5	winter
411	480.0435486	3427.961836	11	16.6774006	3.0038099	-12.7018995	0	22.22	winter
447	485.5995486	3439.073836	5	16.4864998	2.2899899	-13.6341	0	24.92	winter
392	474.4875486	3422.405836	5	16.7366009	2.7499101	-12.1142998	0	17.57	winter
480	485.5995486	3450.185836	9	16.3693008	2.7632999	-9.2677498	0	25.33	winter
509	480.0435486	3461.297836	2	16.1576996	3.92647	-6.9787002	0	25.84	winter
430	485.5995486	3433.517836	5	16.5112	2.10552	-12.618	0	26.52	winter
523	474.4875486	3466.853836	2	15.8964996	7.7005701	-1.12941	0	26.73	winter
372	463.3755486	3416.849836	5	16.6520004	4.8587799	-4.3942399	0	12.42	winter
371	457.8195486	3416.849836	0	17.0354004	5.1290698	-2.5999999	0	11.11	winter
495	485.5995486	3455.741836	7	16.2514	3.0192101	-10.3844995	0	27.28	winter
373	468.9315486	3416.849836	6	16.4981003	4.3766499	-8.3359804	0	15.71	winter
393	480.0435486	3422.405836	9	16.7054996	2.39376	-14.2384996	0	22.91	winter
412	485.5995486	3427.961836	4	16.5804005	2.2046599	-15.2083998	0	27.78	winter
524	480.0435486	3466.853836	2	15.5725002	4.1957402	-3.54777	0	29.9	winter
374	474.4875486	3416.849836	6	16.7668991	3.19417	-11.4526997	0	20.03	winter
465	491.1555486	3444.629836	4	16.4480991	1.17995	-14.2336998	0	30.06	winter
510	485.5995486	3461.297836	4	16.2394009	2.70419	-11.8529997	0	30.15	winter
448	491.1555486	3439.073836	4	16.5132008	1.40701	-14.1791	0	30.4	winter
481	491.1555486	3450.185836	5	16.4062004	1.56622	-15.0721998	0	30.73	winter
538	474.4875486	3472.409836	1	15.9784002	4.7627501	-3.7	0	31.66	winter
431	491.1555486	3433.517836	2	16.5534992	1.72181	-15.9647999	0	31.73	winter
496	491.1555486	3455.741836	9	16.2982006	1.82389	-12.9333	0	32.36	winter
394	485.5995486	3422.405836	0	16.6049004	1.75002	-14.6064997	0	28.33	winter
354	463.3755486	3411.293836	6	16.9722996	4.8776102	-4.27315	0	14.73	winter
353	457.8195486	3411.293836	1	17.0699005	5.1290698	-2.0999999	0	13.9	winter
375	480.0435486	3416.849836	7	16.7271004	2.50404	-14.0035	0	24.85	winter
355	468.9315486	3411.293836	9	16.8675003	4.35254	-9.5477304	0	17.39	winter
525	485.5995486	3466.853836	4	15.6646004	3.47558	-11.5654001	0	33.69	winter
413	491.1555486	3427.961836	1	16.6247005	1.85173	-15.2045002	0	33.34	winter
539	480.0435486	3472.409836	1	15.9847002	4.31952	-5.1290798	0	34.38	winter
511	491.1555486	3461.297836	10	16.2978992	1.73159	-11.4280005	0	34.81	winter
356	474.4875486	3411.293836	7	16.8103008	3.2917099	-12.6119003	0	21.21	winter
466	496.7115486	3444.629836	1	16.5939999	0.904652	-16.6462994	0	35.61	winter
449	496.7115486	3439.073836	0	16.7087002	0.874678	-16.6723003	0	35.9	winter
482	496.7115486	3450.185836	1	16.4431	0.931564	-15.8601999	1	36.18	winter
376	485.5995486	3416.849836	2	16.7483997	1.95429	-15.3476	0	29.92	winter
395	491.1555486	3422.405836	2	16.7147999	1.2990299	-17.1131001	0	33.8	winter
432	496.7115486	3433.517836	0	16.7014999	1.1646	-16.1634998	0	37.03	winter
357	480.0435486	3411.293836	8	16.7481003	2.3861401	-12.6127005	0	25.66	winter
497	496.7115486	3455.741836	1	16.3761005	1.08917	-14.7837	0	37.58	winter
540	485.5995486	3472.409836	2	15.8875999	3.7635801	-8.5265703	0	37.72	winter
526	491.1555486	3466.853836	9	15.7545004	2.5214801	-14.7257004	1	37.92	winter
336	463.3755486	3405.737836	14	17.0105	4.9149098	-6.12076	0	9.67	winter
335	457.8195486	3405.737836	4	16.1410007	6.92592	-5.7987099	0	8.36	winter
337	468.9315486	3405.737836	17	16.9087009	4.26583	-9.9314098	0	13.38	winter
414	496.7115486	3427.961836	0	16.6809006	1.59492	-17.4615993	1	38.89	winter
512	496.7115486	3461.297836	3	16.3078003	1.3319401	-14.1380997	0	39.7	winter
338	474.4875486	3405.737836	13	16.9459	3.13869	-13.6534004	0	18.06	winter
377	491.1555486	3416.849836	2	16.8080997	1.4295	-17.8472996	0	35.14	winter
358	485.5995486	3411.293836	6	16.9207993	1.66429	-14.0028	1	30.48	winter
467	502.2675486	3444.629836	0	16.7635994	0.679192	-15.2205	0	41.16	winter
450	502.2675486	3439.073836	0	16.8582001	0.761734	-17.0184994	0	41.42	winter
396	496.7115486	3422.405836	1	17.0175991	1.08488	-16.8572006	0	39.29	winter
541	491.1555486	3472.409836	7	15.6914997	2.54018	-10.9095001	0	41.54	winter
483	502.2675486	3450.185836	0	16.6783009	0.650188	-16.2970009	0	41.66	winter
433	502.2675486	3433.517836	0	16.9734001	0.884941	-18.1214008	0	42.4	winter
339	480.0435486	3405.737836	6	16.9048996	2.5805399	-12.9172001	0	23.13	winter
527	496.7115486	3466.853836	5	16.2257996	1.6929801	-13.7177	0	42.46	winter
498	502.2675486	3455.741836	1	16.5188007	0.706682	-16.2000008	0	42.88	winter
318	463.3755486	3400.181836	60	17.0464001	4.9643998	-10.2180004	1	5.64	winter
317	457.8195486	3400.181836	61	16.6576996	7.5750699	-5.3377299	0	2.85	winter
415	502.2675486	3427.961836	1	16.9615993	1.04374	-17.9726009	2	44.07	winter
359	491.1555486	3411.293836	0	17.0396004	1.30477	-16.0743999	0	35.52	winter
319	468.9315486	3400.181836	28	16.9407997	4.0090799	-12.5162001	0	10.83	winter
378	496.7115486	3416.849836	0	16.9869995	1.12169	-17.9440002	0	40.45	winter
513	502.2675486	3461.297836	1	16.4374008	0.823969	-15.4920998	0	44.75	winter
340	485.5995486	3405.737836	6	17.0086994	1.82706	-15.8941002	0	28.39	winter
320	474.4875486	3400.181836	11	17.0561008	2.68906	-13.2665005	1	16.26	winter
542	496.7115486	3472.409836	7	16.1490993	1.52737	-12.3164997	0	45.72	winter
397	502.2675486	3422.405836	1	17.2971001	0.908726	-18.3090992	0	44.79	winter
468	507.8235486	3444.629836	0	17.0510006	0.62272	-19.3644009	0	46.72	winter
451	507.8235486	3439.073836	0	17.1271992	0.683621	-18.6422997	0	46.94	winter
484	507.8235486	3450.185836	0	16.9405003	0.573105	-16.0228996	0	47.16	winter
528	502.2675486	3466.853836	1	16.3404007	0.990917	-14.3174	0	47.21	winter
321	480.0435486	3400.181836	4	17.1219997	2.0140901	-13.5110998	0	21.76	winter
434	507.8235486	3433.517836	0	17.2535992	0.770077	-20.9430008	0	47.81	winter
360	496.7115486	3411.293836	3	17.2154007	1.05568	-17.6112003	0	40.69	winter
499	507.8235486	3455.741836	0	16.6287003	0.615645	-17.1758003	0	48.23	winter
341	491.1555486	3405.737836	3	17.2045994	1.26854	-19.1781998	0	33.74	winter
300	463.3755486	3394.625836	51	17.0527992	4.5938702	-10.5183001	0	5.64	winter
379	502.2675486	3416.849836	1	17.2935009	0.93619	-18.6567993	0	45.82	winter
299	457.8195486	3394.625836	82	16.8917999	4.60358	-2.2	0	2.85	winter
416	507.8235486	3427.961836	0	17.2737007	0.871979	-22.1527996	0	49.3	winter
301	468.9315486	3394.625836	29	17.0853004	4.3312702	-11.2126999	0	10.83	winter
514	507.8235486	3461.297836	0	16.6233997	0.580765	-19.6135998	0	49.91	winter
322	485.5995486	3400.181836	5	17.1527004	1.78056	-15.092	0	27.28	winter
543	502.2675486	3472.409836	1	16.3528996	0.904141	-14.6021996	0	50.17	winter
302	474.4875486	3394.625836	17	17.1005993	3.1849301	-14.4210997	0	16.26	winter
398	507.8235486	3422.405836	0	17.3850002	0.900805	-20.0573997	0	50.31	winter
342	496.7115486	3405.737836	4	17.4228001	1.03427	-20.7891006	0	39.15	winter
529	507.8235486	3466.853836	0	16.5568008	0.644753	-17.5070992	0	52.13	winter
469	513.3795486	3444.629836	0	17.3442993	0.623299	-21.5028992	0	52.27	winter
361	502.2675486	3411.293836	4	17.4552002	0.862432	-20.1068001	1	45.95	winter
452	513.3795486	3439.073836	0	17.3628006	0.677188	-18.0207005	0	52.47	winter
303	480.0435486	3394.625836	13	17.1858006	2.2365999	-17.4244003	1	21.76	winter
485	513.3795486	3450.185836	0	17.0426998	0.558868	-19.4298	0	52.67	winter
323	491.1555486	3400.181836	0	17.3540001	1.33053	-16.8412991	0	32.81	winter
435	513.3795486	3433.517836	0	17.4631004	0.703307	-20.3281002	0	53.25	winter
500	513.3795486	3455.741836	0	16.8694	0.521745	-19.0734997	0	53.63	winter
380	507.8235486	3416.849836	1	17.5163994	0.853185	-21.9449997	0	51.22	winter
417	513.3795486	3427.961836	0	17.5454998	0.787574	-23.9591999	0	54.59	winter
282	463.3755486	3389.069836	19	17.1126003	4.2968702	-12.0061998	0	9.67	winter
281	457.8195486	3389.069836	5	16.9745998	4.5782599	-5.5	0	8.36	winter
544	507.8235486	3472.409836	0	16.4748001	0.738447	-15.5103998	0	54.82	winter
304	485.5995486	3394.625836	13	17.2432995	1.84772	-19.6644001	2	27.28	winter
515	513.3795486	3461.297836	0	16.8675995	0.501622	-16.7035999	0	55.14	winter
283	468.9315486	3389.069836	20	17.1776009	3.3794701	-15.0621004	0	13.38	winter
343	502.2675486	3405.737836	1	17.6567001	0.848679	-22.2784996	0	44.59	winter
324	496.7115486	3400.181836	1	17.5988998	1.03874	-18.0704994	0	38.35	winter
284	474.4875486	3389.069836	17	17.2591	2.93892	-14.3719997	1	18.06	winter
399	513.3795486	3422.405836	0	17.6819992	0.814981	-21.4733009	0	55.84	winter
362	507.8235486	3411.293836	3	17.7133999	0.806614	-20.4384003	0	51.28	winter
530	513.3795486	3466.853836	0	16.7138996	0.540784	-18.1634007	0	57.16	winter
305	491.1555486	3394.625836	9	17.4218006	1.51098	-18.2866993	0	32.81	winter
470	518.9355486	3444.629836	0	17.5720005	0.607649	-18.7141991	0	57.83	winter
285	480.0435486	3389.069836	21	17.3428001	2.3296599	-20.5231991	3	23.13	winter
453	518.9355486	3439.073836	0	17.6410007	0.625812	-21.5576992	0	58.01	winter
486	518.9355486	3450.185836	0	17.2877998	0.559177	-18.7169991	0	58.18	winter
436	518.9355486	3433.517836	0	17.6172009	0.664874	-22.3873005	0	58.71	winter
381	513.3795486	3416.849836	2	17.7173004	0.75832	-22.4146996	0	56.66	winter
501	518.9355486	3455.741836	0	17.1543007	0.522344	-18.8999996	0	59.06	winter
545	513.3795486	3472.409836	0	16.6744995	0.52788	-18.1152	1	59.63	winter
286	485.5995486	3389.069836	16	17.4379005	1.67039	-20.1324997	1	28.39	winter
325	502.2675486	3400.181836	0	17.8705006	0.877484	-20.9906006	0	43.89	winter
418	518.9355486	3427.961836	0	17.8031006	0.684277	-25.5312996	0	59.93	winter
344	507.8235486	3405.737836	0	17.7929993	0.82343	-24.1068993	0	50.06	winter
264	463.3755486	3383.513836	9	17.1798992	4.4565301	-11.2405005	0	10.91	winter
263	457.8195486	3383.513836	6	17.1846008	4.4791098	-4.1920099	0	9.23	winter
516	518.9355486	3461.297836	0	17.0303993	0.490028	-17.5939007	0	60.44	winter
306	496.7115486	3394.625836	3	17.5972996	1.17835	-18.6467991	1	38.35	winter
265	468.9315486	3383.513836	15	17.1590004	3.8893001	-14.1875	0	14.66	winter
363	513.3795486	3411.293836	2	18.0011997	0.758972	-20.3724003	0	56.65	winter
400	518.9355486	3422.405836	0	17.9645004	0.699115	-21.8113995	0	61.37	winter
266	474.4875486	3383.513836	8	17.3679008	3.0589399	-19.4643993	1	19.29	winter
531	518.9355486	3466.853836	0	16.8223	0.480505	-18.8974991	0	62.28	winter
287	491.1555486	3389.069836	11	17.6067009	1.27092	-21.5116997	0	33.74	winter
267	480.0435486	3383.513836	11	17.3936996	2.78579	-18.6900005	1	24.32	winter
471	524.4915486	3444.629836	0	17.7336006	0.581426	-18.3838005	0	63.39	winter
454	524.4915486	3439.073836	0	17.8997993	0.58845	-20.3661003	0	63.55	winter
487	524.4915486	3450.185836	0	17.5643997	0.541527	-22.5776005	0	63.71	winter
382	518.9355486	3416.849836	2	17.9601994	0.704826	-25.4855995	0	62.12	winter
326	507.8235486	3400.181836	0	18.1289997	0.792172	-21.0328999	0	49.44	winter
307	502.2675486	3394.625836	2	17.8761997	0.925467	-23.0137997	0	43.89	winter
437	524.4915486	3433.517836	0	17.9139004	0.612126	-22.2835007	0	64.19	winter
502	524.4915486	3455.741836	0	17.3283005	0.511608	-20.9822006	1	64.51	winter
546	518.9355486	3472.409836	0	16.9137001	0.444682	-20.7999992	0	64.55	winter
345	513.3795486	3405.737836	0	18.0667	0.782484	-26.0914993	0	55.54	winter
268	485.5995486	3383.513836	17	17.5533009	1.99502	-20.8703003	3	29.54	winter
288	496.7115486	3389.069836	6	17.9585991	1.05773	-19.6623001	0	39.15	winter
419	524.4915486	3427.961836	0	18.0051003	0.645865	-24.5988007	0	65.31	winter
517	524.4915486	3461.297836	0	17.2129993	0.480256	-21.5895996	0	65.77	winter
246	463.3755486	3377.957836	15	17.1849003	4.13661	-13.5321999	0	6.89	winter
245	457.8195486	3377.957836	8	17.1422997	4.4164901	-6.6999998	1	3.68	winter
247	468.9315486	3377.957836	13	17.2940006	3.82423	-14.7418003	0	11.97	winter
364	518.9355486	3411.293836	1	18.1823997	0.709743	-24.1786003	0	62.05	winter
401	524.4915486	3422.405836	1	18.3236008	0.648849	-24.7905006	0	66.86	winter
248	474.4875486	3377.957836	11	17.4151001	3.22142	-16.0716	0	17.34	winter
269	491.1555486	3383.513836	16	17.6755009	1.47612	-19.9918003	0	34.86	winter
532	524.4915486	3466.853836	0	17.1189003	0.45145	-20.0258007	0	67.47	winter
308	507.8235486	3394.625836	2	18.1327	0.867191	-21.8644009	0	49.44	winter
327	513.3795486	3400.181836	0	18.2796993	0.764165	-21.4272003	0	54.99	winter
289	502.2675486	3389.069836	4	18.0858994	1.00414	-20.2415009	0	44.59	winter
249	480.0435486	3377.957836	20	17.5142002	2.2946401	-21.0361996	0	22.8	winter
383	524.4915486	3416.849836	2	18.3129997	0.669032	-26.7569008	0	67.59	winter
472	530.0475486	3444.629836	0	17.8988991	0.554654	-22.0105	0	68.94	winter
455	530.0475486	3439.073836	0	18.0421009	0.564629	-24.2423	0	69.09	winter
346	518.9355486	3405.737836	0	18.3400002	0.716039	-24.2535	0	61.04	winter
488	530.0475486	3450.185836	0	17.7670994	0.524828	-23.2301998	0	69.24	winter
547	524.4915486	3472.409836	0	17.2105999	0.42901	-22.4895	0	69.57	winter
438	530.0475486	3433.517836	0	18.1716003	0.571112	-25.2761993	0	69.68	winter
270	496.7115486	3383.513836	8	17.9440002	1.15572	-20.9265995	0	40.24	winter
503	530.0475486	3455.741836	0	17.6396999	0.507727	-20.7028999	0	69.98	winter
250	485.5995486	3377.957836	21	17.7304993	1.64545	-17.8463001	2	28.3	winter
420	530.0475486	3427.961836	0	18.2320004	0.619523	-24.4438992	0	70.71	winter
518	530.0475486	3461.297836	0	17.4848995	0.474729	-23.0862007	0	71.14	winter
365	524.4915486	3411.293836	1	18.4461994	0.66981	-26.2999992	0	67.47	winter
228	463.3755486	3372.401836	19	17.4610996	4.70081	-8.83671	0	6.13	winter
227	457.8195486	3372.401836	10	17.0951004	4.8218598	-0.8	0	1.91	winter
309	513.3795486	3394.625836	2	18.4403	0.753835	-23.6345997	0	54.99	winter
229	468.9315486	3372.401836	19	17.4472008	3.85517	-16.7686005	0	11.55	winter
290	507.8235486	3389.069836	1	18.3679008	0.882766	-21.2000008	0	50.06	winter
402	530.0475486	3422.405836	2	18.7063999	0.62329	-30.4916	0	72.15	winter
251	491.1555486	3377.957836	19	17.9608002	1.32794	-23.2126999	0	33.64	winter
328	518.9355486	3400.181836	1	18.5209007	0.702539	-23.5608997	0	60.54	winter
230	474.4875486	3372.401836	26	17.4783001	3.3447001	-17.2999992	2	16.4	winter
533	530.0475486	3466.853836	0	17.4316998	0.449135	-25.3696003	0	72.71	winter
271	502.2675486	3383.513836	8	18.1735992	1.00139	-22.2189007	0	45.67	winter
231	480.0435486	3372.401836	26	17.5429993	2.8336	-18.0660992	0	21.21	winter
347	524.4915486	3405.737836	0	18.5508995	0.720878	-26.2935009	0	66.55	winter
384	530.0475486	3416.849836	2	18.7208004	0.638205	-32.5393982	1	73.08	winter
473	535.6035486	3444.629836	0	18.0807991	0.52838	-20.9368	0	74.5	winter
456	535.6035486	3439.073836	0	18.2003002	0.537863	-23.4640007	0	74.63	winter
548	530.0475486	3472.409836	0	17.4682007	0.425536	-21.3561001	0	74.67	winter
489	535.6035486	3450.185836	0	17.9759998	0.503978	-22.9596996	0	74.77	winter
252	496.7115486	3377.957836	13	18.1205997	1.11841	-24.1961994	2	38.7	winter
439	535.6035486	3433.517836	0	18.3857994	0.557744	-26.9258003	0	75.19	winter
232	485.5995486	3372.401836	24	17.7586002	2.0293901	-19.0128002	0	26.32	winter
504	535.6035486	3455.741836	0	17.7670002	0.503529	-27.1835003	0	75.46	winter
291	513.3795486	3389.069836	1	18.5984001	0.76145	-25.4983006	0	55.54	winter
310	518.9355486	3394.625836	2	18.7640991	0.683167	-25.3353996	0	60.54	winter
421	535.6035486	3427.961836	0	18.5209999	0.593525	-28.4498005	0	76.14	winter
366	530.0475486	3411.293836	1	18.7570992	0.621406	-28.0617008	0	72.92	winter
272	507.8235486	3383.513836	6	18.4218006	0.887344	-24.0394993	0	51.1	winter
519	535.6035486	3461.297836	0	17.8202	0.468273	-24.3045998	0	76.54	winter
329	524.4915486	3400.181836	1	18.8092995	0.662372	-28.9069004	0	66.09	winter
210	463.3755486	3366.845836	32	17.4937	4.3075399	-9.58109	1	4.43	winter
211	468.9315486	3366.845836	60	17.5501995	4.0690198	-19.2275009	0	8.79	winter
233	491.1555486	3372.401836	20	18.0188999	1.41263	-19.7019997	1	31.58	winter
403	535.6035486	3422.405836	2	18.8383007	0.59437	-28.0545998	0	77.48	winter
253	502.2675486	3377.957836	7	18.3218994	1.03058	-20.2935009	0	43.88	winter
534	535.6035486	3466.853836	0	17.7490005	0.44517	-23.0807991	0	78	winter
212	474.4875486	3366.845836	56	17.6180992	3.29092	-16.3391991	1	14.02	winter
348	530.0475486	3405.737836	0	18.9013004	0.675282	-32.0938988	0	72.07	winter
213	480.0435486	3366.845836	47	17.7814999	2.2267599	-19.0981007	6	19.44	winter
385	535.6035486	3416.849836	0	19.0956001	0.569888	-35.1405983	0	78.57	winter
292	518.9355486	3389.069836	1	19.0279007	0.657014	-25.4734993	0	61.04	winter
234	496.7115486	3372.401836	15	18.2525997	1.18669	-22.2579994	0	36.93	winter
273	513.3795486	3383.513836	5	18.7483997	0.760418	-24.7999992	0	56.24	winter
549	535.6035486	3472.409836	0	17.6163998	0.42677	-24.3985996	0	79.83	winter
474	541.1595486	3444.629836	0	18.2801991	0.524643	-25.8451996	0	80.05	winter
311	524.4915486	3394.625836	1	18.9015007	0.658014	-27.1380997	0	66.09	winter
457	541.1595486	3439.073836	0	18.3572006	0.533457	-25.7504005	0	80.18	winter
490	541.1595486	3450.185836	0	18.0895996	0.498626	-26.9092007	0	80.31	winter
254	507.8235486	3377.957836	4	18.6627998	0.862634	-23.3073006	1	49.15	winter
214	485.5995486	3366.845836	30	17.8673	2.01247	-18.9733009	9	24.91	winter
440	541.1595486	3433.517836	0	18.6117992	0.546043	-28.9361992	0	80.69	winter
505	541.1595486	3455.741836	0	18.0077991	0.490973	-30.4542007	0	80.94	winter
367	535.6035486	3411.293836	1	19.1319008	0.594746	-27.0909004	0	78.38	winter
330	530.0475486	3400.181836	1	19.2064991	0.603131	-28.4291992	0	71.64	winter
422	541.1595486	3427.961836	0	18.8628998	0.565779	-27.9286995	1	81.58	winter
520	541.1595486	3461.297836	0	18.0849991	0.468205	-25.2143993	0	81.95	winter
235	502.2675486	3372.401836	13	18.5345993	1.0295399	-25.2828999	1	42.33	winter
193	463.3755486	3361.289836	175	17.5328999	5.5198202	-6.1897402	1	3.04	winter
215	491.1555486	3366.845836	22	18.1945992	1.37439	-18.3061008	0	30.42	winter
194	468.9315486	3361.289836	141	17.6145992	5.0465798	-17.0527	0	8.18	winter
404	541.1595486	3422.405836	0	19.1534004	0.53172	-31.7383995	0	82.83	winter
535	541.1595486	3466.853836	0	17.9113998	0.445962	-25.8286991	0	83.32	winter
274	518.9355486	3383.513836	2	19.0268993	0.679313	-26.8204994	0	61.45	winter
195	474.4875486	3361.289836	100	17.5757008	4.0397801	-14.3966999	0	13.65	winter
349	535.6035486	3405.737836	0	19.1140995	0.633226	-32.7263985	0	77.59	winter
293	524.4915486	3389.069836	1	19.4622993	0.560041	-25.2800007	0	66.55	winter
255	513.3795486	3377.957836	4	19.0543003	0.7022	-27.4881001	0	54.47	winter
386	541.1595486	3416.849836	0	19.2910995	0.554516	-33.3241005	0	84.08	winter
196	480.0435486	3361.289836	65	17.7364006	2.6410999	-18.2947998	0	19.17	winter
312	530.0475486	3394.625836	1	19.2975006	0.574534	-30.3341007	0	71.64	winter
216	496.7115486	3366.845836	22	18.4090004	1.2092201	-21.1292	0	35.94	winter
550	541.1595486	3472.409836	0	17.8423004	0.433058	-26.3862	0	85.03	winter
236	507.8235486	3372.401836	12	18.7187996	0.948613	-22.4804993	2	47.77	winter
475	546.7155486	3444.629836	0	18.5195007	0.523415	-29.4073009	0	85.61	winter
458	546.7155486	3439.073836	0	18.6424007	0.544386	-27.4284992	0	85.73	winter
491	546.7155486	3450.185836	0	18.2873993	0.4899	-29.3085995	0	85.85	winter
197	485.5995486	3361.289836	45	18.0000992	1.7176501	-20.4095001	5	24.7	winter
441	546.7155486	3433.517836	0	18.7819996	0.546669	-31.6471004	0	86.21	winter
331	535.6035486	3400.181836	1	19.5837994	0.593373	-31.8108006	0	77.19	winter
368	541.1595486	3411.293836	1	19.5020008	0.562054	-35.4926987	0	83.85	winter
506	546.7155486	3455.741836	0	18.2520008	0.472725	-30.7243004	0	86.44	winter
423	546.7155486	3427.961836	0	19.2052994	0.53994	-29.2450008	0	87.04	winter
217	502.2675486	3366.845836	14	18.7483997	0.977291	-23.1023006	0	41.47	winter
521	546.7155486	3461.297836	0	18.2551994	0.462572	-27.5384998	0	87.39	winter
275	524.4915486	3383.513836	1	19.4575005	0.557226	-28.7581005	0	66.72	winter
256	518.9355486	3377.957836	5	19.4482002	0.61772	-30.2206001	0	59.84	winter
198	491.1555486	3361.289836	42	18.2821999	1.21665	-21.4645996	4	30.25	winter
294	530.0475486	3389.069836	1	19.691	0.529887	-29.1963997	0	72.07	winter
176	463.3755486	3355.733836	10	17.5846996	5.0590601	-9.5388498	0	7.78	winter
405	546.7155486	3422.405836	0	19.4127007	0.530965	-34.3512001	0	88.21	winter
177	468.9315486	3355.733836	31	17.6846008	4.4094801	-14.3845997	0	10.87	winter
237	513.3795486	3372.401836	6	19.1257992	0.765243	-25.1823006	0	53.23	winter
350	541.1595486	3405.737836	0	19.5247993	0.569631	-35.0233994	0	83.11	winter
536	546.7155486	3466.853836	0	18.0459003	0.446775	-27.0494995	0	88.67	winter
178	474.4875486	3355.733836	52	17.7404003	3.62412	-15.2553997	0	15.42	winter
313	535.6035486	3394.625836	1	19.7089005	0.534667	-31.5265999	0	77.19	winter
387	546.7155486	3416.849836	0	19.4507999	0.549641	-34.7943993	0	89.59	winter
199	496.7115486	3361.289836	36	18.5356007	1.08866	-23.9438992	2	35.8	winter
218	507.8235486	3366.845836	17	19.2360001	0.741255	-26.8843994	0	47.01	winter
179	480.0435486	3355.733836	51	17.9346008	2.4865601	-20.0151005	4	20.46	winter
551	546.7155486	3472.409836	0	18.0981998	0.428138	-27.3253994	0	90.28	winter
332	541.1595486	3400.181836	1	19.8311996	0.586344	-34.9958992	0	82.74	winter
476	552.2715488	3444.629836	0	18.7360001	0.526616	-30.9174995	0	91.16	winter
459	552.2715488	3439.073836	0	18.9722996	0.545349	-30.6788006	0	91.28	winter
180	485.5995486	3355.733836	40	18.1343994	1.71666	-21.7928009	2	25.72	winter
257	524.4915486	3377.957836	5	19.7192993	0.562888	-28.5615005	0	65.24	winter
492	552.2715488	3450.185836	0	18.6131992	0.492941	-30.8995991	0	91.39	winter
276	530.0475486	3383.513836	1	19.8995991	0.524074	-27.6200008	0	72.03	winter
369	546.7155486	3411.293836	0	19.7759991	0.553977	-33.6136017	0	89.34	winter
442	552.2715488	3433.517836	0	19.1341	0.544681	-34.0982018	0	91.73	winter
238	518.9355486	3372.401836	7	19.5641003	0.643732	-29.2556	0	58.71	winter
507	552.2715488	3455.741836	0	18.5459995	0.469976	-31.9589996	0	91.95	winter
200	502.2675486	3361.289836	24	18.9123001	0.955643	-26.2000008	1	41.35	winter
295	535.6035486	3389.069836	1	20.0762005	0.51763	-31.9036007	0	77.59	winter
424	552.2715488	3427.961836	0	19.4475994	0.535438	-33.3431015	0	92.51	winter
522	552.2715488	3461.297836	0	18.4484005	0.455645	-34.3773994	0	92.84	winter
219	513.3795486	3366.845836	15	19.3603001	0.668957	-27.5708008	0	52.55	winter
181	491.1555486	3355.733836	31	18.5242004	1.26358	-21.9668999	0	31.09	winter
159	463.3755486	3350.177836	5	17.8020992	5.11203	-8.3346596	0	13.18	winter
406	552.2715488	3422.405836	0	19.7789993	0.544099	-34.0721016	0	93.62	winter
351	546.7155486	3405.737836	1	20.0669994	0.562245	-36.1615982	0	88.64	winter
160	468.9315486	3350.177836	15	17.7977009	4.3191299	-14.4439001	0	15.21	winter
314	541.1595486	3394.625836	1	20.1007996	0.540908	-33.4860992	0	82.74	winter
537	552.2715488	3466.853836	0	18.3181992	0.44267	-31.2761002	0	94.05	winter
161	474.4875486	3350.177836	20	17.8512001	3.4333999	-17.6060009	0	18.73	winter
201	507.8235486	3361.289836	21	19.2105007	0.771066	-25.8875999	3	46.9	winter
182	496.7115486	3355.733836	17	18.9046993	0.986255	-22.4824009	0	36.51	winter
388	552.2715488	3416.849836	0	19.7243004	0.544029	-34.8157005	0	95.03	winter
258	530.0475486	3377.957836	5	20.0018997	0.550383	-33.1082993	0	70.66	winter
239	524.4915486	3372.401836	9	20.0174007	0.569245	-30.9918003	0	64.2	winter
162	480.0435486	3350.177836	20	18.0426998	2.4997599	-17.1100006	2	23.06	winter
552	552.2715488	3472.409836	0	18.4144993	0.43572	-30.6874008	0	95.57	winter
277	535.6035486	3383.513836	1	20.2070007	0.541461	-30.4447994	0	77.37	winter
333	546.7155486	3400.181836	1	20.3526993	0.57246	-35.9380989	0	88.3	winter
220	518.9355486	3366.845836	12	19.8542004	0.599899	-27.8532009	0	58.09	winter
163	485.5995486	3350.177836	23	18.2863007	1.79171	-22.0706997	1	27.83	winter
715	557.8275493	3444.629835	0	18.9950008	0.515728	-31.9332008	0	96.72	winter
370	552.2715488	3411.293836	1	20.0771999	0.53748	-36.7807007	0	94.83	winter
709	557.8275493	3439.073835	0	19.1781998	0.543938	-36.4131012	0	96.83	winter
296	541.1595486	3389.069836	0	20.3631992	0.544489	-32.4943008	0	83.11	winter
721	557.8275493	3450.185835	0	18.9151001	0.496231	-32.297699	0	96.93	winter
183	502.2675486	3355.733836	15	19.1065006	0.8562	-24.5526009	0	41.96	winter
703	557.8275493	3433.517835	0	19.4449005	0.541851	-34.1016998	0	97.25	winter
727	557.8275493	3455.741835	0	18.7931995	0.470726	-33.1691017	0	97.46	winter
202	513.3795486	3361.289836	20	19.5102997	0.642121	-28.4929008	5	52.45	winter
697	557.8275493	3427.961835	0	19.6728001	0.548632	-34.8059998	0	97.99	winter
164	491.1555486	3350.177836	29	18.4598999	1.5735	-23.8787994	3	32.85	winter
733	557.8275493	3461.297835	0	18.7241001	0.455946	-34.2975998	0	98.3	winter
315	546.7155486	3394.625836	1	20.5044994	0.581793	-36.2019005	0	88.3	winter
352	552.2715488	3405.737836	1	20.5051994	0.549574	-37.0470009	0	94.18	winter
691	557.8275493	3422.405835	0	20.1914005	0.545569	-36.9337997	0	99.03	winter
142	463.3755486	3344.621836	3	17.9375	5.0248699	-11	0	18.67	winter
240	530.0475486	3372.401836	11	20.2598991	0.565078	-32.035099	0	69.7	winter
259	535.6035486	3377.957836	6	20.2943001	0.573426	-30.5265999	0	76.1	winter
143	468.9315486	3344.621836	14	17.9085999	4.1570902	-13.8577995	0	20.15	winter
739	557.8275493	3466.853835	0	18.6424999	0.439598	-35.0956001	0	99.44	winter
184	507.8235486	3355.733836	13	19.3663998	0.734379	-26.4939003	1	47.44	winter
221	524.4915486	3366.845836	10	20.1856003	0.574102	-28.8609009	0	63.64	winter
144	474.4875486	3344.621836	17	17.8775997	3.3166001	-17.0877991	0	22.92	winter
165	496.7115486	3350.177836	21	18.7812996	1.1336	-23.2943001	0	38.02	winter
278	541.1595486	3383.513836	1	20.4270992	0.567973	-31.2999992	0	82.75	winter
685	557.8275493	3416.849835	0	20.2919998	0.534098	-34.6180992	0	100.38	winter
203	518.9355486	3361.289836	9	19.9046001	0.571004	-29.6723003	0	58	winter
745	557.8275493	3472.409835	0	18.6809998	0.438494	-32.6660004	0	100.88	winter
145	480.0435486	3344.621836	9	18.0802994	2.45628	-18.5382004	0	26.58	winter
334	552.2715488	3400.181836	0	20.7189007	0.547108	-36.5	0	93.85	winter
297	546.7155486	3389.069836	0	20.8320007	0.564478	-33.0353012	0	88.64	winter
679	557.8275493	3411.293835	1	20.6252995	0.529809	-39.4822006	0	100.33	winter
146	485.5995486	3344.621836	9	18.3363991	1.8114001	-18.2443008	0	30.82	winter
166	502.2675486	3350.177836	17	19.1576004	0.797201	-23.8637009	1	43.29	winter
716	563.3835495	3444.629835	0	19.3346996	0.492278	-35.3979988	0	102.27	winter
185	513.3795486	3355.733836	19	19.6655998	0.645545	-27.8558998	0	52.94	winter
710	563.3835495	3439.073835	0	19.5153999	0.527559	-36.6421013	0	102.38	winter
722	563.3835495	3450.185835	0	19.3178005	0.46716	-35.8143005	0	102.47	winter
704	563.3835495	3433.517835	0	19.7677994	0.561444	-34.7554016	0	102.78	winter
728	563.3835495	3455.741835	0	18.9209003	0.469674	-36.2298012	0	102.98	winter
241	535.6035486	3372.401836	11	20.3582001	0.576816	-35.0154991	0	75.21	winter
222	530.0475486	3366.845836	10	20.4312	0.602194	-32.0904007	0	69.18	winter
698	563.3835495	3427.961835	0	20.0809994	0.561981	-36.9269981	0	103.48	winter
316	552.2715488	3394.625836	1	20.7248001	0.561417	-36.2000008	0	93.85	winter
147	491.1555486	3344.621836	7	18.6315994	1.36134	-20.5972996	2	35.41	winter
260	541.1595486	3377.957836	7	20.6686001	0.610797	-31.0477009	0	81.55	winter
734	563.3835495	3461.297835	0	19.0387001	0.460437	-37.5093002	0	103.77	winter
673	557.8275493	3405.737835	0	20.9820004	0.538416	-39.5910988	0	99.71	winter
204	524.4915486	3361.289836	4	20.1012993	0.636938	-31.6877003	0	63.55	winter
692	563.3835495	3422.405835	0	20.4029999	0.540494	-36.0231018	0	104.47	winter
167	507.8235486	3350.177836	9	19.5578003	0.687754	-24.7709999	0	48.62	winter
279	546.7155486	3383.513836	1	20.6952991	0.585873	-32.8811989	0	88.14	winter
125	463.3755486	3339.065836	0	17.8778992	4.2596898	-10.8000002	0	24.19	winter
740	563.3835495	3466.853835	0	18.8981991	0.449686	-39.5607986	0	104.86	winter
126	468.9315486	3339.065836	8	17.9475994	3.71224	-14.5376997	0	25.35	winter
186	518.9355486	3355.733836	15	19.9899006	0.65382	-32.9296989	1	58.44	winter
148	496.7115486	3344.621836	10	18.8297997	1.05418	-23.1835995	0	40.26	winter
127	474.4875486	3339.065836	15	17.9438992	3.41483	-15.0923004	2	27.61	winter
686	563.3835495	3416.849835	0	20.9148006	0.543618	-36.0568008	0	105.74	winter
667	557.8275493	3400.181835	1	21.3582001	0.556319	-38.3497009	0	99.4	winter
746	563.3835495	3472.409835	0	18.8265991	0.444542	-36.4552002	0	106.22	winter
298	552.2715488	3389.069836	0	21.2679005	0.548825	-35.3964996	0	94.18	winter
128	480.0435486	3339.065836	11	18.0032997	3.0771101	-18.6973991	0	30.71	winter
223	535.6035486	3366.845836	11	20.7056999	0.639497	-33.3121986	0	74.73	winter
168	513.3795486	3350.177836	7	19.8582001	0.641197	-25.1161995	0	53.99	winter
242	541.1595486	3372.401836	9	20.6299	0.614513	-35.5993996	2	80.73	winter
680	563.3835495	3411.293835	1	21.1446991	0.540089	-40.6040001	0	105.84	winter
149	502.2675486	3344.621836	10	19.1784992	0.819317	-28.3078995	1	45.26	winter
205	530.0475486	3361.289836	3	20.3435993	0.681189	-31.1000004	0	69.11	winter
129	485.5995486	3339.065836	9	18.1609001	2.30564	-22.0979004	2	33.96	winter
717	568.9395495	3444.629835	0	19.7577991	0.508723	-36.743	0	107.83	winter
711	568.9395495	3439.073835	0	19.8390999	0.545798	-36.9478989	0	107.93	winter
261	546.7155486	3377.957836	6	21.0086002	0.621697	-33.7989006	0	87.02	winter
723	568.9395495	3450.185835	0	19.5058994	0.456085	-37.7999992	0	108.02	winter
705	568.9395495	3433.517835	0	20.2220993	0.585725	-40.3675003	0	108.31	winter
187	524.4915486	3355.733836	5	20.2248001	0.651997	-31.6217003	0	63.96	winter
661	557.8275493	3394.625835	1	20.9482994	0.539168	-37.5423012	0	99.4	winter
729	568.9395495	3455.741835	0	19.2703991	0.456305	-38.6691017	0	108.5	winter
130	491.1555486	3339.065836	3	18.3924999	1.67839	-22.8099003	0	36.63	winter
699	568.9395495	3427.961835	0	20.6217995	0.579989	-38.514801	0	108.97	winter
674	563.3835495	3405.737835	2	21.2007008	0.548392	-40.8120003	0	105.25	winter
280	552.2715488	3383.513836	1	21.0862007	0.563003	-36.0891991	0	93.56	winter
735	568.9395495	3461.297835	0	19.3593006	0.453325	-39.2818985	0	109.25	winter
150	507.8235486	3344.621836	7	19.6131001	0.731721	-28.6385994	0	50.38	winter
693	568.9395495	3422.405835	0	21.0186005	0.550675	-36.726799	0	109.91	winter
169	518.9355486	3350.177836	8	19.9941006	0.658166	-30.4073009	2	59.4	winter
741	568.9395495	3466.853835	0	19.1644001	0.455878	-39.4832001	0	110.28	winter
109	468.9315486	3333.509836	9	18.1523991	3.8412199	-13.9204998	0	25.43	winter
131	496.7115486	3339.065836	4	18.8297997	1.17335	-22.3722	0	39.9	winter
224	541.1595486	3366.845836	11	20.9120998	0.636179	-33.4943008	0	80.28	winter
110	474.4875486	3333.509836	12	18.0622997	3.4553699	-14.1380997	0	25.49	winter
655	557.8275493	3389.069835	0	21.4377995	0.554849	-37.1842995	0	99.71	winter
206	535.6035486	3361.289836	3	20.6394997	0.677045	-31.2593994	0	74.66	winter
687	568.9395495	3416.849835	0	21.1993999	0.540002	-39.7826004	0	111.12	winter
668	563.3835495	3400.181835	1	21.6264992	0.564254	-39.8769989	0	104.96	winter
243	546.7155486	3372.401836	8	21.0496998	0.638968	-35.3170013	1	86.25	winter
747	568.9395495	3472.409835	0	19.1620007	0.453601	-39.5890999	0	111.58	winter
188	530.0475486	3355.733836	6	20.4610004	0.652199	-30.8551998	0	69.48	winter
111	480.0435486	3333.509836	11	18.1242008	2.65746	-14.7981997	0	26.74	winter
151	513.3795486	3344.621836	6	20.0181999	0.669999	-25.8997002	0	55.56	winter
262	552.2715488	3377.957836	5	21.2336998	0.606527	-35.4930992	0	92.5	winter
132	502.2675486	3339.065836	7	19.2611008	0.85507	-24.2110996	0	43.63	winter
681	568.9395495	3411.293835	1	21.4258995	0.525847	-42.7476006	0	111.35	winter
112	485.5995486	3333.509836	4	18.2339001	2.20789	-18.2282009	0	29.01	winter
170	524.4915486	3350.177836	5	20.1863995	0.642346	-30.3999996	0	64.84	winter
718	574.4955495	3444.629835	0	20.1657009	0.522855	-40.3317986	0	113.39	winter
662	563.3835495	3394.625835	1	21.4619999	0.584952	-39.9000015	0	104.96	winter
712	574.4955495	3439.073835	0	20.3260994	0.560521	-38.4126015	0	113.48	winter
724	574.4955495	3450.185835	0	19.9118996	0.466516	-39.5355988	0	113.57	winter
706	574.4955495	3433.517835	0	20.4981003	0.58158	-41.0890999	0	113.84	winter
649	557.8275493	3383.513835	1	21.3700008	0.571621	-37.4425011	0	98.99	winter
730	574.4955495	3455.741835	0	19.6506996	0.445224	-39.2187996	0	114.02	winter
113	491.1555486	3333.509836	5	18.5342007	1.63516	-21.1590996	0	32.09	winter
675	568.9395495	3405.737835	2	21.5088997	0.551363	-41.6264	0	110.79	winter
700	574.4955495	3427.961835	0	21.0858994	0.584792	-39.7734985	0	114.47	winter
133	507.8235486	3339.065836	6	19.4407997	0.805394	-27.4694996	0	47.72	winter
152	518.9355486	3344.621836	5	20.3969994	0.644167	-27.448	0	59.86	winter
736	574.4955495	3461.297835	0	19.6396999	0.450404	-40.7052002	0	114.74	winter
207	541.1595486	3361.289836	4	21.1147995	0.652538	-36.9595985	0	80.22	winter
225	546.7155486	3366.845836	9	21.2331009	0.634399	-38.1174011	0	85.83	winter
189	535.6035486	3355.733836	6	20.9869003	0.650438	-34.1346016	0	75.01	winter
694	574.4955495	3422.405835	0	21.4029007	0.552675	-39.1832008	0	115.37	winter
742	574.4955495	3466.853835	0	19.4444008	0.459192	-40.165699	0	115.72	winter
244	552.2715488	3372.401836	8	21.3596001	0.630294	-34.9670982	0	91.78	winter
114	496.7115486	3333.509836	3	18.9241009	1.21235	-21.2434998	0	35.78	winter
656	563.3835495	3389.069835	1	21.6436996	0.58146	-39.2387009	0	105.25	winter
93	468.9315486	3327.953836	8	18.2661991	3.71611	-12.5876999	0	19.91	winter
171	530.0475486	3350.177836	5	20.5291004	0.636983	-30.3999996	0	70.29	winter
669	568.9395495	3400.181835	2	21.7695007	0.55592	-40.5999985	0	110.51	winter
688	574.4955495	3416.849835	0	21.4136009	0.529894	-39.9910011	0	116.52	winter
94	474.4875486	3327.953836	12	18.2021008	3.56845	-17.5741997	0	19.99	winter
643	557.8275493	3377.957835	2	21.3428001	0.621707	-38.0413017	0	97.99	winter
748	574.4955495	3472.409835	0	19.5473995	0.469463	-40.5872002	0	116.96	winter
134	513.3795486	3339.065836	2	19.8542004	0.722566	-28.4365005	0	52.08	winter
95	480.0435486	3327.953836	14	18.2115002	3.0102799	-13.6662998	0	21.55	winter
153	524.4915486	3344.621836	1	20.4375992	0.668918	-26.1000004	0	64.36	winter
115	502.2675486	3333.509836	2	19.3726997	0.884875	-22.3043003	0	39.9	winter
682	574.4955495	3411.293835	0	21.7311001	0.509745	-41.7574997	0	116.86	winter
96	485.5995486	3327.953836	6	18.3178997	2.1915801	-18.8171005	0	24.31	winter
663	568.9395495	3394.625835	1	21.8444004	0.576383	-39.8880005	0	110.51	winter
650	563.3835495	3383.513835	3	21.6336994	0.593086	-39.3933983	0	104.43	winter
208	546.7155486	3361.289836	3	21.4606991	0.65285	-37.014801	0	85.77	winter
719	580.0515495	3444.629835	0	20.5496998	0.518118	-45.3238983	0	118.94	winter
190	541.1595486	3355.733836	6	21.3092995	0.614012	-33.5792007	0	80.54	winter
713	580.0515495	3439.073835	0	20.9150009	0.565816	-45.4000015	0	119.03	winter
725	580.0515495	3450.185835	0	20.3703995	0.483638	-43.2999992	0	119.11	winter
226	552.2715488	3366.845836	9	21.5083008	0.595604	-37.5441017	0	91.38	winter
707	580.0515495	3433.517835	0	21.0683994	0.577198	-42.9556999	0	119.37	winter
731	580.0515495	3455.741835	0	20.0412998	0.45127	-40.9000015	0	119.54	winter
135	518.9355486	3339.065836	4	20.1541004	0.697573	-29.4752007	0	56.65	winter
676	574.4955495	3405.737835	0	21.8479996	0.526279	-41.2061996	0	116.33	winter
172	535.6035486	3350.177836	3	21.1513004	0.63748	-31.0286007	0	75.76	winter
97	491.1555486	3327.953836	10	18.7096004	1.69487	-18.3889008	1	27.92	winter
116	507.8235486	3333.509836	3	19.8721008	0.740119	-24.0713005	0	44.33	winter
701	580.0515495	3427.961835	0	21.3789997	0.555831	-41.3703003	0	119.98	winter
637	557.8275493	3372.401835	5	21.3644009	0.667487	-37.5588989	0	97.31	winter
737	580.0515495	3461.297835	0	19.9689999	0.446425	-42.4194984	0	120.23	winter
154	530.0475486	3344.621836	2	20.6413994	0.636377	-30.3125992	0	69.01	winter
695	580.0515495	3422.405835	0	21.7336006	0.548077	-38.6038017	0	120.83	winter
657	568.9395495	3389.069835	1	21.8798008	0.609849	-40.4076996	0	110.79	winter
98	496.7115486	3327.953836	2	18.9160004	1.36269	-19.7642994	0	32.09	winter
743	580.0515495	3466.853835	0	19.8213005	0.471346	-41.4216995	0	121.17	winter
670	574.4955495	3400.181835	0	22.0105991	0.545615	-42.2391014	0	116.07	winter
77	468.9315486	3322.397836	6	18.3218002	3.4747801	-4.1700702	0	14.41	winter
644	563.3835495	3377.957835	2	21.6319008	0.656491	-38.6573982	0	103.49	winter
689	580.0515495	3416.849835	0	21.6543999	0.537098	-41.6343994	0	121.93	winter
117	513.3795486	3333.509836	2	20.2036991	0.696917	-28.6872997	0	49	winter
78	474.4875486	3322.397836	14	18.2882996	3.5076699	-17.3141994	0	14.52	winter
136	524.4915486	3339.065836	5	20.4939995	0.672588	-29.9281998	0	61.39	winter
749	580.0515495	3472.409835	0	19.9283009	0.506469	-41.2000008	0	122.35	winter
191	546.7155486	3355.733836	4	21.6993999	0.640412	-34.7801018	0	86.07	winter
79	480.0435486	3322.397836	14	18.2730999	3.1652	-18.3768997	0	16.61	winter
99	502.2675486	3327.953836	4	19.1718998	1.10428	-24.8083992	0	36.62	winter
209	552.2715488	3361.289836	6	21.6399994	0.637999	-37.1539993	0	91.33	winter
173	541.1595486	3350.177836	5	21.4468994	0.596104	-33.3358994	0	81.24	winter
683	580.0515495	3411.293835	0	21.9423008	0.520065	-43.0867004	0	122.38	winter
651	568.9395495	3383.513835	2	21.8250999	0.59923	-40.7999992	0	109.88	winter
631	557.8275493	3366.845835	6	21.7777004	0.654345	-37.9698982	0	96.94	winter
664	574.4955495	3394.625835	0	22.1138992	0.591951	-43.3970985	0	116.07	winter
80	485.5995486	3322.397836	12	18.3257008	2.52089	-14.8922997	0	20.06	winter
155	535.6035486	3344.621836	1	21.1982994	0.643477	-32.5545006	0	73.79	winter
118	518.9355486	3333.509836	4	20.3556004	0.652359	-28.1154995	0	53.83	winter
720	585.6075495	3444.629835	0	20.9451008	0.527208	-47.2420998	0	124.5	winter
714	585.6075495	3439.073835	0	21.2171993	0.56535	-46.4513016	0	124.58	winter
726	585.6075495	3450.185835	0	20.8143005	0.506704	-45.8442001	0	124.66	winter
638	563.3835495	3372.401835	4	21.6770992	0.678227	-39.787899	0	102.84	winter
100	507.8235486	3327.953836	4	19.6235008	0.849223	-26.9717999	0	41.41	winter
677	580.0515495	3405.737835	0	22.1348	0.570567	-44.1260986	0	121.87	winter
708	585.6075495	3433.517835	0	21.5895004	0.561112	-43.2999992	0	124.91	winter
81	491.1555486	3322.397836	12	18.6816006	1.84157	-22.0387001	1	24.31	winter
732	585.6075495	3455.741835	0	20.5286999	0.485566	-43.7594986	0	125.07	winter
137	530.0475486	3339.065836	5	20.8607998	0.706877	-31.093399	0	66.25	winter
702	585.6075495	3427.961835	0	21.7577991	0.538948	-40.7000008	0	125.49	winter
738	585.6075495	3461.297835	0	20.4123001	0.487688	-43.3176003	0	125.73	winter
658	574.4955495	3389.069835	0	22.0790997	0.627493	-43.5769005	0	116.33	winter
645	568.9395495	3377.957835	3	22.0275993	0.659583	-41.0035019	0	108.99	winter
696	585.6075495	3422.405835	0	22.2796001	0.565585	-41.1674004	0	126.3	winter
82	496.7115486	3322.397836	6	19.0161991	1.40776	-21.0259991	0	29	winter
744	585.6075495	3466.853835	0	20.2362995	0.516213	-42.7000008	0	126.63	winter
671	580.0515495	3400.181835	0	22.3132	0.590429	-43.9245987	0	121.62	winter
192	552.2715488	3355.733836	3	21.8836994	0.651821	-36.8207016	0	91.61	winter
174	546.7155486	3350.177836	6	21.6287003	0.595024	-35.8168983	0	86.2	winter
101	513.3795486	3327.953836	2	20.0681992	0.742827	-28.4039993	0	46.37	winter
625	557.8275493	3361.289835	5	21.7418003	0.61142	-39.898201	0	96.88	winter
61	468.9315486	3316.841836	4	18.2833996	4.2876301	-9.8999996	0	8.99	winter
119	524.4915486	3333.509836	3	20.6699009	0.665834	-31.3243999	0	58.79	winter
690	585.6075495	3416.849835	0	22.1205997	0.601168	-41.1110992	0	127.36	winter
156	541.1595486	3344.621836	3	21.5722008	0.580268	-34.327301	0	78.67	winter
62	474.4875486	3316.841836	25	18.1917	3.4307499	-17.0300999	0	9.17	winter
750	585.6075495	3472.409835	0	20.1385002	0.527496	-42.2985001	0	127.76	winter
632	563.3835495	3366.845835	4	22.2644005	0.711906	-40.4726982	0	102.49	winter
83	502.2675486	3322.397836	6	19.2341003	1.12967	-24.0380001	0	33.95	winter
63	480.0435486	3316.841836	23	18.2982998	3.1438301	-16.2700005	0	12.2	winter
652	574.4955495	3383.513835	3	22.0816002	0.686945	-44.6562996	0	115.35	winter
138	535.6035486	3339.065836	3	21.0340996	0.690614	-31.8574009	0	71.21	winter
684	585.6075495	3411.293835	0	22.2031994	0.542882	-44.7725983	0	127.9	winter
665	580.0515495	3394.625835	1	22.3523998	0.579062	-47.3216019	0	121.62	winter
64	485.5995486	3316.841836	17	18.7357998	2.50389	-16.3537998	0	16.6	winter
639	568.9395495	3372.401835	2	22.2679005	0.607109	-42	0	108.37	winter
102	518.9355486	3327.953836	3	20.4650993	0.682197	-30.9710007	0	51.45	winter
120	530.0475486	3333.509836	4	20.9951992	0.689308	-34.5129013	0	63.85	winter
84	507.8235486	3322.397836	9	19.6007004	0.952276	-25.2000008	0	39.07	winter
678	585.6075495	3405.737835	0	22.3539009	0.56926	-47.1940994	0	127.42	winter
65	491.1555486	3316.841836	15	18.8281002	2.3318801	-19.6415997	0	21.54	winter
175	552.2715488	3350.177836	5	21.8752995	0.664587	-36.7999992	0	91.09	winter
619	557.8275493	3355.733835	3	21.9641991	0.658538	-39.0435982	0	97.15	winter
659	580.0515495	3389.069835	1	22.5323009	0.596232	-46.3055	0	121.87	winter
157	546.7155486	3344.621836	5	21.8302002	0.64194	-35.3255005	0	83.64	winter
646	574.4955495	3377.957835	3	22.4251003	0.649969	-45.3354988	0	114.5	winter
626	563.3835495	3361.289835	4	22.0874004	0.668816	-41.5825005	0	102.44	winter
139	541.1595486	3339.065836	3	21.4015007	0.631895	-34.0153008	0	76.26	winter
66	496.7115486	3316.841836	15	18.9279003	1.68111	-22.3239002	0	26.72	winter
672	585.6075495	3400.181835	0	22.6130009	0.531843	-49.467701	0	127.17	winter
103	524.4915486	3327.953836	4	20.6923008	0.68809	-31.7457008	0	56.62	winter
85	513.3795486	3322.397836	7	19.9535999	0.806601	-27.8125992	0	44.29	winter
633	568.9395495	3366.845835	5	22.2695007	0.669141	-43.361599	0	108.04	winter
45	468.9315486	3311.285836	18	18.3612995	4.07271	-3.1600001	0	3.97	winter
121	535.6035486	3333.509836	5	21.3603001	0.648848	-34.3703995	0	68.99	winter
46	474.4875486	3311.285836	163	18.3980999	3.4174099	-12.3703003	0	4.35	winter
653	580.0515495	3383.513835	3	22.3731003	0.590453	-50.3539009	1	120.82	winter
67	502.2675486	3316.841836	15	19.1858997	1.21386	-21.0723	0	32.03	winter
47	480.0435486	3311.285836	98	18.4626007	3.05059	-18.8054008	1	9.15	winter
666	585.6075495	3394.625835	1	22.6348	0.548152	-65.2951965	0	127.17	winter
640	574.4955495	3372.401835	5	22.2646008	0.624193	-47.9201012	0	113.91	winter
86	518.9355486	3322.397836	4	20.2740002	0.718157	-27.4547005	0	49.58	winter
613	557.8275493	3350.177835	4	22.0753002	0.663568	-39.9196014	0	96.06	winter
158	552.2715488	3344.621836	4	22.0618992	0.670868	-37.4686012	0	88.67	winter
48	485.5995486	3311.285836	76	18.7141991	2.37802	-17.3008995	1	14.5	winter
104	530.0475486	3327.953836	4	20.9048996	0.698958	-32.7517014	0	61.86	winter
620	563.3835495	3355.733835	3	22.2233009	0.705875	-42.4646988	0	102.69	winter
68	507.8235486	3316.841836	16	19.5905991	0.959388	-25.3787994	0	37.41	winter
140	546.7155486	3339.065836	5	21.7210999	0.656737	-35.8745995	0	81.37	winter
627	568.9395495	3361.289835	4	22.2833004	0.71975	-43.446701	0	107.99	winter
49	491.1555486	3311.285836	59	18.9115009	2.0079501	-19.4167995	1	19.97	winter
647	580.0515495	3377.957835	2	22.8244991	0.460023	-69.4869003	0	120.01	winter
660	585.6075495	3389.069835	0	23.0930996	0.40546	-101.0029984	0	127.31	winter
122	541.1595486	3333.509836	8	21.6625996	0.655817	-37.7999992	1	74.18	winter
87	524.4915486	3322.397836	5	20.6175003	0.712423	-33.9108009	0	54.93	winter
634	574.4955495	3366.845835	5	22.3472996	0.6415	-48.9143982	0	113.59	winter
50	496.7115486	3311.285836	47	18.9797001	1.50102	-18.8012009	0	25.47	winter
69	513.3795486	3316.841836	18	19.9619007	0.782284	-28.0030994	2	42.83	winter
105	535.6035486	3327.953836	5	21.2502003	0.69274	-36.3959999	0	67.15	winter
654	585.6075495	3383.513835	0	22.9876995	0.408758	-140.3150024	0	126.3	winter
607	557.8275493	3344.621835	4	22.1560001	0.664155	-40.0026016	0	93.76	winter
614	563.3835495	3350.177835	4	22.3176994	0.670215	-41.8031998	0	101.08	winter
30	474.4875486	3305.729836	161	18.6431007	3.55897	-4.0406499	1	3.93	winter
51	502.2675486	3311.285836	40	19.2049007	1.13616	-21.5035	2	30.99	winter
641	580.0515495	3372.401835	4	22.7940006	0.505625	-91.2545013	0	119.45	winter
141	552.2715488	3339.065836	2	22.0359001	0.691133	-37.7999992	0	86.54	winter
621	568.9395495	3355.733835	7	22.3997002	0.694424	-46.3667984	0	108.23	winter
31	480.0435486	3305.729836	77	18.5379009	3.24038	-18.3125992	0	8.96	winter
70	518.9355486	3316.841836	14	20.0762005	0.731599	-30.5767002	0	48.29	winter
88	530.0475486	3322.397836	6	20.934	0.719456	-34.0999985	0	60.32	winter
123	546.7155486	3333.509836	7	21.8470993	0.683141	-37.0999985	0	79.43	winter
32	485.5995486	3305.729836	63	18.5958996	2.83254	-19.5440998	2	14.39	winter
628	574.4955495	3361.289835	3	22.6142006	0.565962	-55.0906982	0	113.55	winter
52	507.8235486	3311.285836	35	19.5718002	1.01606	-26.9027996	0	36.53	winter
106	541.1595486	3327.953836	4	21.5942001	0.681408	-38.0666008	0	72.48	winter
648	585.6075495	3377.957835	0	23.1490993	0.356389	-201.0140076	0	125.52	winter
33	491.1555486	3305.729836	45	18.7961998	2.21032	-18.0492992	0	19.88	winter
635	580.0515495	3366.845835	3	23.0233002	0.422577	-123.3290024	0	119.15	winter
71	524.4915486	3316.841836	13	20.3859005	0.667713	-31.2460003	0	53.76	winter
89	535.6035486	3322.397836	9	21.3558998	0.726504	-36.6218987	0	65.73	winter
53	513.3795486	3311.285836	31	19.9122009	0.760636	-27.8022995	1	42.07	winter
608	563.3835495	3344.621835	4	22.3824005	0.698228	-42.799099	0	98.91	winter
601	557.8275493	3339.065835	5	22.2653008	0.713934	-40.7999992	0	91.75	winter
34	496.7115486	3305.729836	43	18.9512997	1.77855	-22.2999992	1	25.41	winter
615	568.9395495	3350.177835	6	22.4351006	0.697576	-45.2060013	0	106.16	winter
124	552.2715488	3333.509836	7	22.1163998	0.715537	-39.8487015	0	84.71	winter
642	585.6075495	3372.401835	1	23.4029007	0.291531	-229.5339966	1	124.99	winter
622	574.4955495	3355.733835	4	22.7681007	0.521196	-62.368	0	113.5	winter
107	546.7155486	3327.953836	6	21.9535999	0.710309	-39.6687012	0	77.84	winter
35	502.2675486	3305.729836	34	19.1851006	1.38894	-24.1681004	2	30.94	winter
15	474.4875486	3300.173836	8	18.7530994	4.0184102	-1.1	0	8.59	winter
72	530.0475486	3316.841836	12	20.7476997	0.684614	-34.1015015	0	59.25	winter
54	518.9355486	3311.285836	24	20.3239994	0.665535	-28.9885006	0	47.61	winter
629	580.0515495	3361.289835	1	23.2325993	0.389778	-153.0980072	0	119.1	winter
16	480.0435486	3300.173836	18	18.5331001	3.03421	-15.8478003	0	11.78	winter
90	541.1595486	3322.397836	7	21.6219006	0.726339	-37.8390999	0	71.16	winter
17	485.5995486	3300.173836	16	18.6399994	2.6154599	-15.7491999	0	16.1	winter
36	507.8235486	3305.729836	26	19.3521004	1.23199	-22.9857998	0	35.8	winter
636	585.6075495	3366.845835	0	23.6863003	0.243081	-257.9849854	0	124.7	winter
602	563.3835495	3339.065835	6	22.4552002	0.709695	-42.3903999	0	97	winter
609	568.9395495	3344.621835	7	22.6951008	0.604643	-45.4902992	0	104.09	winter
595	557.8275493	3333.509835	8	22.3183994	0.718413	-41.5200005	0	90.03	winter
18	491.1555486	3300.173836	9	18.7968998	2.26265	-19.7999992	0	19.37	winter
55	524.4915486	3311.285836	19	20.7341995	0.717216	-31.6000004	0	52.96	winter
616	574.4955495	3350.177835	4	23.0249004	0.420439	-72.8450012	0	111.29	winter
73	535.6035486	3316.841836	11	21.2271996	0.698871	-38.3781013	0	64.76	winter
108	552.2715488	3327.953836	9	22.1490002	0.750054	-40.7897987	0	83.22	winter
37	513.3795486	3305.729836	27	19.7868996	0.978867	-23.5060997	0	40.55	winter
19	496.7115486	3300.173836	13	18.8519001	1.87348	-19.4888	0	23.51	winter
623	580.0515495	3355.733835	1	23.5160999	0.294655	-175.9129944	0	118.57	winter
91	546.7155486	3322.397836	10	21.9095993	0.699055	-38.3667984	0	76.62	winter
56	530.0475486	3311.285836	18	20.8829994	0.722416	-34.9000015	0	57.9	winter
630	585.6075495	3361.289835	0	23.6585007	0.244878	-279.9389954	0	124.66	winter
20	502.2675486	3300.173836	13	19.1245995	1.46233	-22.0834007	3	28.14	winter
38	518.9355486	3305.729836	22	20.0895996	0.826608	-30.2996006	1	45.48	winter
0	474.4875486	3294.617836	1	18.5305004	1.28703	-2.0999999	0	9.29	winter
74	541.1595486	3316.841836	9	21.5687008	0.691048	-38.3754997	0	70.27	winter
603	568.9395495	3339.065835	10	22.5902004	0.644196	-46.1545982	0	102.28	winter
1	480.0435486	3294.617836	9	18.5200996	3.16289	-16.8911991	0	8.87	winter
596	563.3835495	3333.509835	8	22.6180992	0.641856	-44.2235985	0	95.38	winter
610	574.4955495	3344.621835	4	23.3731003	0.323134	-86.5192032	0	109.31	winter
589	557.8275493	3327.953835	7	22.3724003	0.745052	-41.8806992	0	88.63	winter
21	507.8235486	3300.173836	10	19.5284996	1.10247	-25.0007	0	33.06	winter
2	485.5995486	3294.617836	11	18.6506004	2.7959299	-18.2383995	0	11.52	winter
617	580.0515495	3350.177835	2	23.4295006	0.299199	-205.6869965	0	116.45	winter
92	552.2715488	3322.397836	11	22.1434994	0.710742	-41.3061981	2	82.08	winter
39	524.4915486	3305.729836	19	20.5149994	0.744399	-30.7595997	0	50.55	winter
57	535.6035486	3311.285836	19	21.1798	0.689011	-34.9341011	0	62.95	winter
3	491.1555486	3294.617836	9	18.8360996	2.3292	-17.5452995	0	15.76	winter
624	585.6075495	3355.733835	0	23.9295998	0.17045	-285.3970032	0	123.68	winter
22	513.3795486	3300.173836	12	19.9626007	0.939493	-26.6629009	0	38.15	winter
75	546.7155486	3316.841836	8	21.8973999	0.672065	-39.2999992	0	75.36	winter
4	496.7115486	3294.617836	5	18.8978996	2.11373	-19.6590004	0	20.64	winter
597	568.9395495	3333.509835	8	23.0032997	0.430721	-48.8923988	0	100.74	winter
40	530.0475486	3305.729836	17	20.9207993	0.702016	-33.1074982	0	55.7	winter
604	574.4955495	3339.065835	4	23.0424995	0.413812	-105.7259979	0	107.59	winter
590	563.3835495	3327.953835	9	22.5657997	0.718894	-43.4595985	0	94.05	winter
5	502.2675486	3294.617836	6	19.1882992	1.60724	-19.7835007	0	25.79	winter
58	541.1595486	3311.285836	16	21.5303001	0.683227	-39.1903	0	68.07	winter
23	518.9355486	3300.173836	11	20.1777992	0.864509	-25.8192997	0	43.36	winter
611	580.0515495	3344.621835	2	23.8880997	0.189146	-220.5789948	0	114.57	winter
583	557.8275493	3322.397835	9	22.3764	0.731365	-41.6938019	0	87.56	winter
855	474.4875486	3289.061836	1	18.6077003	3.1303101	-5.5	0	4.62	winter
618	585.6075495	3350.177835	0	23.8859997	0.172585	-294.2390137	0	121.65	winter
856	480.0435486	3289.061836	9	18.5044003	3.2191701	-16.3034992	0	3.7	winter
76	552.2715488	3316.841836	8	22.0330009	0.694797	-41.4794006	0	80.46	winter
6	507.8235486	3294.617836	7	19.4267006	1.34187	-21.2896004	4	31.09	winter
857	485.5995486	3289.061836	10	18.6485996	3.01196	-18.3532009	0	8.23	winter
41	535.6035486	3305.729836	16	21.2549	0.677317	-36.4000015	0	60.93	winter
24	524.4915486	3300.173836	10	20.5352993	0.762594	-29.7423992	1	48.65	winter
858	491.1555486	3289.061836	10	18.8801994	2.59198	-18.7343998	0	13.55	winter
59	546.7155486	3311.285836	15	21.9480991	0.696171	-37.2507019	0	73.26	winter
7	513.3795486	3294.617836	5	19.8040009	0.962119	-23.5772991	0	36.46	winter
598	574.4955495	3333.509835	3	23.3271999	0.32729	-132.4230042	0	106.13	winter
591	568.9395495	3327.953835	13	22.8885002	0.48414	-53.2635994	0	99.49	winter
605	580.0515495	3339.065835	2	23.7777996	0.230819	-232.246994	0	112.92	winter
584	563.3835495	3322.397835	9	22.6930008	0.633391	-43.9706993	0	92.86	winter
859	496.7115486	3289.061836	4	19.0102005	2.2025399	-21.6361008	0	19	winter
612	585.6075495	3344.621835	0	24.0331001	0.159201	-312.4259949	0	119.85	winter
25	530.0475486	3300.173836	7	20.8404007	0.664447	-31.3246002	0	53.99	winter
42	541.1595486	3305.729836	16	21.4979	0.670738	-37.6152992	0	66.21	winter
577	557.8275493	3316.841835	7	22.2140007	0.767495	-44.2999992	0	85.62	winter
8	518.9355486	3294.617836	6	20.1278992	0.791783	-26.7119007	0	41.88	winter
860	502.2675486	3289.061836	2	19.4216003	1.46779	-23.0876999	0	24.5	winter
60	552.2715488	3311.285836	16	22.1460991	0.739874	-40.6299019	0	78.5	winter
841	480.0435486	3283.505836	11	18.6581001	3.1899199	-11.6801996	0	3.26	winter
861	507.8235486	3289.061836	3	19.7390003	1.08103	-25.9479008	0	30.03	winter
26	535.6035486	3300.173836	6	21.2693005	0.642147	-34.1096001	0	59.37	winter
9	524.4915486	3294.617836	7	20.4617996	0.716587	-26.0886993	0	47.33	winter
592	574.4955495	3327.953835	4	23.5594006	0.288662	-150.5299988	0	104.94	winter
842	485.5995486	3283.505836	13	18.8013	2.89294	-19.406601	0	8.04	winter
599	580.0515495	3333.509835	2	23.8906994	0.204109	-250.0800018	0	111.53	winter
585	568.9395495	3322.397835	14	22.9708004	0.463574	-54.5519981	0	97.99	winter
43	546.7155486	3305.729836	14	21.7886009	0.73238	-39.0999985	0	71.53	winter
606	585.6075495	3339.065835	0	24.1368999	0.161939	-317.5119934	0	118.28	winter
578	563.3835495	3316.841835	6	22.4969997	0.728322	-46.3111	0	90.82	winter
843	491.1555486	3283.505836	12	18.8602009	2.81078	-19.9736996	0	13.43	winter
862	513.3795486	3289.061836	1	19.8915005	0.956644	-21.1900005	0	35.56	winter
571	557.8275493	3311.285835	16	22.2126007	0.767161	-44.6277008	0	83.78	winter
844	496.7115486	3283.505836	9	18.9904003	2.49582	-18.3363991	0	18.92	winter
10	530.0475486	3294.617836	6	20.8365993	0.724009	-28.3104992	0	52.8	winter
27	541.1595486	3300.173836	9	21.6541996	0.641449	-34.8082008	0	64.77	winter
863	518.9355486	3289.061836	2	20.3405991	0.797277	-22.0622005	1	41.09	winter
44	552.2715488	3305.729836	13	22.0512009	0.840364	-40.0862007	2	76.89	winter
845	502.2675486	3283.505836	5	19.1613007	2.1149399	-19.8514996	1	24.44	winter
593	580.0515495	3327.953835	2	24.0284004	0.189121	-274.4689941	0	110.38	winter
586	574.4955495	3322.397835	3	23.5800991	0.30618	-161.352005	0	103.17	winter
600	585.6075495	3333.509835	0	24.1996994	0.153539	-331.4349976	0	116.95	winter
579	568.9395495	3316.841835	14	22.9881992	0.492061	-56.1519012	0	96.07	winter
11	535.6035486	3294.617836	6	21.0534	0.697885	-31.125	1	58.29	winter
827	480.0435486	3277.949836	3	18.6522999	3.2009699	-9.1000004	0	8.32	winter
846	507.8235486	3283.505836	4	19.4986	1.34307	-23.3950005	0	29.97	winter
28	546.7155486	3300.173836	9	21.8938007	0.679566	-37.1083984	0	70.21	winter
864	524.4915486	3289.061836	1	20.5303993	0.737931	-26.2966003	1	46.64	winter
572	563.3835495	3311.285835	15	22.5023003	0.733528	-47.0521011	0	89.09	winter
828	485.5995486	3277.949836	7	18.7406998	2.6612999	-19.1921997	0	11.1	winter
829	491.1555486	3277.949836	12	18.9221001	2.5645399	-20.2985001	0	15.46	winter
565	557.8275493	3305.729835	14	22.2747993	0.834338	-44.5182991	0	82.27	winter
847	513.3795486	3283.505836	4	19.8707008	0.994263	-24.5568008	0	35.51	winter
12	541.1595486	3294.617836	4	21.3950996	0.653006	-32.2580986	0	63.79	winter
865	530.0475486	3289.061836	2	20.9326992	0.663814	-27.9897995	0	52.18	winter
830	496.7115486	3277.949836	10	19.1088009	2.1405799	-20.8903008	0	20.41	winter
587	580.0515495	3322.397835	1	24.0739994	0.187135	-289.0780029	0	108.39	winter
594	585.6075495	3327.953835	0	24.2371006	0.146916	-352.3970032	0	115.54	winter
29	552.2715488	3300.173836	8	22.1152	0.730381	-38.7999992	0	75.66	winter
580	574.4955495	3316.841835	1	23.7521992	0.277915	-170.6170044	0	101.35	winter
848	518.9355486	3283.505836	4	20.3111	0.846884	-26.4503002	0	41.06	winter
573	568.9395495	3311.285835	15	23.0410004	0.473719	-56.6603012	1	94.43	winter
831	502.2675486	3277.949836	7	19.2301006	1.95793	-21.3379993	0	25.61	winter
866	535.6035486	3289.061836	3	21.2791996	0.582284	-27.7733994	0	57.73	winter
566	563.3835495	3305.729835	16	22.6079998	0.789051	-45.597599	0	87.68	winter
13	546.7155486	3294.617836	3	21.7336006	0.689948	-36.5373001	0	69.3	winter
832	507.8235486	3277.949836	5	19.5436001	1.4192899	-22.3349991	0	30.94	winter
849	524.4915486	3283.505836	2	20.2789001	0.799045	-27.8719006	0	46.6	winter
813	480.0435486	3272.393836	1	18.5538998	3.70856	-3.9000001	0	13.77	winter
814	485.5995486	3272.393836	5	18.6980991	2.9166999	-16.5051994	0	15.61	winter
559	557.8275493	3300.173835	8	22.3670006	0.792207	-45.9062004	0	81.12	winter
833	513.3795486	3277.949836	4	19.8416996	1.2182	-22.4426994	0	36.33	winter
588	585.6075495	3322.397835	1	24.2642994	0.143417	-372.5610046	0	113.64	winter
581	580.0515495	3316.841835	0	23.8862	0.236743	-301.0220032	0	106.65	winter
815	491.1555486	3272.393836	9	18.8446999	2.84991	-19.2917004	0	18.96	winter
867	541.1595486	3289.061836	2	21.2849007	0.5949	-31.6329994	0	63.28	winter
574	574.4955495	3311.285835	2	23.8115005	0.251029	-170.7330017	0	99.8	winter
850	530.0475486	3283.505836	0	20.5492001	0.788448	-27.4337006	0	52.15	winter
14	552.2715488	3294.617836	3	22.0610008	0.699414	-38.6817017	0	74.81	winter
816	496.7115486	3272.393836	7	19.1770992	2.39112	-22.1917992	0	23.17	winter
567	568.9395495	3305.729835	18	22.9197998	0.569882	-54.1181984	0	93.1	winter
834	518.9355486	3277.949836	2	20.2388	1.02906	-25.0697002	0	41.76	winter
817	502.2675486	3272.393836	3	19.3789997	2.02775	-17.323	0	27.86	winter
560	563.3835495	3300.173835	6	22.7619991	0.72932	-45.9000015	0	86.6	winter
851	535.6035486	3283.505836	2	21.1389008	0.671721	-28.2999992	0	57.7	winter
868	546.7155486	3289.061836	2	21.5358009	0.638081	-35.5533981	0	68.83	winter
835	524.4915486	3277.949836	3	20.5939999	0.874482	-26.7926998	0	47.23	winter
818	507.8235486	3272.393836	3	19.6168003	1.49907	-19.4002991	1	32.82	winter
553	557.8275493	3294.617835	5	22.4132004	0.721973	-44.657299	0	80.34	winter
582	585.6075495	3316.841835	0	24.2717991	0.157711	-385.0409851	0	111.98	winter
575	580.0515495	3311.285835	0	24.1644001	0.178728	-318.95401	0	105.18	winter
800	485.5995486	3266.837836	3	18.5517006	2.90365	-5.1027699	0	20.63	winter
568	574.4955495	3305.729835	6	23.7019997	0.305773	-169.0650024	0	98.54	winter
852	541.1595486	3283.505836	2	21.3213005	0.595121	-29.0823002	0	63.25	winter
819	513.3795486	3272.393836	2	19.8649998	1.1841	-23.4874001	0	37.95	winter
801	491.1555486	3266.837836	7	18.8582993	2.8563199	-18.0137005	0	23.27	winter
869	552.2715488	3289.061836	3	22.0112	0.736641	-34.8013	0	74.38	winter
836	530.0475486	3277.949836	2	20.8388996	0.783155	-27.3999996	0	52.71	winter
561	568.9395495	3300.173835	7	23.3666992	0.442517	-57.4715996	1	92.08	winter
802	496.7115486	3266.837836	9	19.1103001	2.6548901	-21.7240009	0	26.82	winter
554	563.3835495	3294.617835	4	22.7949009	0.609027	-46.7000008	0	85.86	winter
820	518.9355486	3272.393836	1	20.1396999	1.07537	-21.434	0	43.18	winter
803	502.2675486	3266.837836	3	19.4062996	2.0746801	-21.757	1	30.96	winter
853	546.7155486	3283.505836	2	21.6606998	0.692995	-31.1051006	0	68.81	winter
837	535.6035486	3277.949836	1	21.2399006	0.633048	-27.2999992	0	58.21	winter
576	585.6075495	3311.285835	0	24.4724998	0.140318	-394.9219971	0	110.58	winter
569	580.0515495	3305.729835	1	24.0799007	0.196643	-316.3179932	0	103.99	winter
918	557.8275493	3289.061835	3	22.5410995	0.697753	-43.0413017	0	79.93	winter
821	524.4915486	3272.393836	1	20.6707993	0.896801	-23.7488995	0	48.49	winter
562	574.4955495	3300.173835	1	24.0643005	0.217822	-156.852005	0	97.58	winter
804	507.8235486	3266.837836	2	19.6809998	1.64547	-16.6494999	0	35.49	winter
555	568.9395495	3294.617835	10	23.1007004	0.496728	-62.3345985	0	91.39	winter
787	485.5995486	3261.281836	1	18.8994999	3.0218799	-12.3999996	0	25.88	winter
838	541.1595486	3277.949836	1	21.4687004	0.61011	-27.4783993	0	63.72	winter
854	552.2715488	3283.505836	1	21.7852001	0.76388	-34.6955986	0	74.36	winter
805	513.3795486	3266.837836	2	20.0060005	1.23304	-18.2859001	0	40.28	winter
822	530.0475486	3272.393836	1	21.1070995	0.766967	-24.0296001	0	53.84	winter
788	491.1555486	3261.281836	7	18.8887005	2.93575	-17.3470993	0	28.02	winter
919	563.3835495	3289.061835	2	23.0032997	0.548371	-46.6511002	0	85.48	winter
570	585.6075495	3305.729835	1	24.3264999	0.144093	-402.4509888	0	109.45	winter
789	496.7115486	3261.281836	10	19.1823006	2.41466	-19.9526997	1	31.03	winter
806	518.9355486	3266.837836	2	20.4102001	1.0556099	-19.5841007	0	45.24	winter
563	580.0515495	3300.173835	0	24.2024994	0.162549	-336.3420105	0	103.08	winter
839	546.7155486	3277.949836	3	21.6919994	0.696746	-31.6236992	0	69.23	winter
823	535.6035486	3272.393836	1	21.3463001	0.656463	-23.1198997	0	59.23	winter
790	502.2675486	3261.281836	4	19.4773998	1.91708	-22.2493992	0	34.67	winter
912	557.8275493	3283.505835	1	22.2488995	0.739136	-40.0999985	0	79.91	winter
556	574.4955495	3294.617835	4	23.7626991	0.341618	-144.6889954	0	96.92	winter
807	524.4915486	3266.837836	1	20.8927002	0.88449	-20.1004009	0	50.33	winter
791	507.8235486	3261.281836	3	19.6184006	1.8063	-20.3213005	0	38.77	winter
920	568.9395495	3289.061835	6	23.5424004	0.440533	-59.6427002	0	91.04	winter
824	541.1595486	3272.393836	1	21.5093002	0.64197	-30.2278996	0	64.65	winter
840	552.2715488	3277.949836	3	22.0167999	0.677691	-31.4703007	0	74.75	winter
792	513.3795486	3261.281836	2	20.0559998	1.2545201	-24.6706009	0	43.2	winter
808	530.0475486	3266.837836	1	21.0923004	0.830543	-19.5767002	0	55.51	winter
564	585.6075495	3300.173835	0	24.3393993	0.140892	-399.4129944	0	108.58	winter
913	563.3835495	3283.505835	1	22.7637997	0.590405	-45.8128014	0	85.47	winter
775	491.1555486	3255.725836	4	19.1882992	2.70946	-13.6829996	0	33.03	winter
557	580.0515495	3294.617835	0	24.1935005	0.182808	-324.769989	0	102.46	winter
776	496.7115486	3255.725836	8	19.3987999	2.63358	-19.8314991	0	35.62	winter
793	518.9355486	3261.281836	2	20.7049999	0.959097	-20.7562008	0	47.86	winter
825	546.7155486	3272.393836	0	21.7105007	0.681985	-29.5893002	0	70.09	winter
921	574.4955495	3289.061835	4	23.7422009	0.397062	-127.9970016	0	96.59	winter
906	557.8275493	3277.949835	2	22.5643005	0.593652	-36.8205986	0	80.28	winter
809	535.6035486	3266.837836	0	21.2763004	0.728548	-23.6884995	0	60.75	winter
777	502.2675486	3255.725836	7	19.6590996	2.1268799	-20.6000004	1	38.83	winter
914	568.9395495	3283.505835	2	23.3003006	0.441748	-60.6920013	0	91.02	winter
794	524.4915486	3261.281836	1	21.0578003	0.846955	-20.6518993	0	52.7	winter
778	507.8235486	3255.725836	2	20.0028992	1.72659	-17.4503994	0	42.53	winter
826	552.2715488	3272.393836	1	21.8962994	0.724438	-34.2686005	0	75.55	winter
810	541.1595486	3266.837836	1	21.5121994	0.711778	-23.8857002	0	66.05	winter
558	585.6075495	3294.617835	0	24.4536991	0.138598	-409.0809937	0	108	winter
907	563.3835495	3277.949835	1	22.8236008	0.529544	-45.4411011	0	85.81	winter
795	530.0475486	3261.281836	1	21.2304001	0.816712	-23.0312996	0	57.66	winter
922	580.0515495	3289.061835	0	24.3155003	0.177553	-335.3880005	0	102.14	winter
779	513.3795486	3255.725836	3	20.5571995	1.1411901	-23.0245991	0	46.6	winter
763	491.1555486	3250.169836	2	19.6872997	2.8807499	-10.8999996	0	38.19	winter
915	574.4955495	3283.505835	2	23.7227993	0.371364	-113.4089966	0	96.57	winter
811	546.7155486	3266.837836	1	21.7478008	0.713263	-28.2623005	0	71.38	winter
780	518.9355486	3255.725836	2	20.7406006	1.0086499	-23.7085991	0	50.95	winter
900	557.8275493	3272.393835	2	22.4267998	0.643696	-39.1035004	0	81.02	winter
764	496.7115486	3250.169836	5	19.3495998	2.6381199	-19.7143002	0	40.44	winter
796	535.6035486	3261.281836	0	21.4143009	0.779935	-22.3423004	0	62.73	winter
908	568.9395495	3277.949835	3	23.1986008	0.483496	-58.2242012	0	91.34	winter
765	502.2675486	3250.169836	7	19.8628998	2.3474801	-20.0140991	0	43.3	winter
781	524.4915486	3255.725836	1	21.0566006	0.920937	-28.4291992	0	55.52	winter
923	585.6075495	3289.061835	0	24.5041008	0.13751	-406.3859863	0	107.7	winter
812	552.2715488	3266.837836	1	22.0203991	0.74654	-31.5352001	0	76.75	winter
766	507.8235486	3250.169836	2	20.0184994	2.04356	-15.7461004	0	46.65	winter
797	541.1595486	3261.281836	0	21.5547009	0.813786	-27.618	0	67.87	winter
901	563.3835495	3272.393835	2	22.8908997	0.530013	-45.5984993	0	86.51	winter
916	580.0515495	3283.505835	0	24.1842003	0.170591	-309.5979919	0	102.13	winter
782	530.0475486	3255.725836	1	21.2509003	0.903719	-26.4253998	0	60.25	winter
767	513.3795486	3250.169836	3	20.3813992	1.59326	-18.5125008	0	50.39	winter
909	574.4955495	3277.949835	2	23.6466007	0.345221	-99.1334	0	96.88	winter
751	491.1555486	3244.613836	1	19.6921997	2.8807499	-2.9000001	0	43.44	winter
798	546.7155486	3261.281836	0	21.8549004	0.786745	-26.9363003	0	73.07	winter
894	557.8275493	3266.837835	0	22.2826004	0.714283	-38.8925018	0	82.14	winter
768	518.9355486	3250.169836	4	20.8500996	1.09398	-23.3439007	0	54.44	winter
783	535.6035486	3255.725836	0	21.5373993	0.927931	-26.3892994	0	65.12	winter
752	496.7115486	3244.613836	7	19.7663002	2.8464301	-16.3024006	0	45.44	winter
902	568.9395495	3272.393835	3	23.2830009	0.493346	-55.7196007	0	92	winter
917	585.6075495	3283.505835	0	24.4302998	0.144667	-401.9370117	0	107.68	winter
753	502.2675486	3244.613836	8	20.0435009	2.3415	-20.2705994	0	48	winter
769	524.4915486	3250.169836	2	21.0412006	1.0067101	-24.6856995	0	58.73	winter
799	552.2715488	3261.281836	1	22.2292004	0.761407	-30.8264999	0	78.32	winter
910	580.0515495	3277.949835	1	24.1924992	0.191009	-313.0209961	0	102.41	winter
895	563.3835495	3266.837835	1	22.7707005	0.590962	-45.3338013	0	87.55	winter
784	541.1595486	3255.725836	0	21.7532005	0.953411	-25.6737003	0	70.08	winter
754	507.8235486	3244.613836	4	20.1140003	2.0911801	-18.6702003	0	51.04	winter
903	574.4955495	3272.393835	2	23.7628002	0.315989	-90.6867981	0	97.5	winter
770	530.0475486	3250.169836	2	21.2535992	1.06345	-25.2481995	0	63.23	winter
755	513.3795486	3244.613836	2	20.2875996	1.87094	-20.4951	0	54.48	winter
888	557.8275493	3261.281835	1	22.6800995	0.659705	-35.4992981	0	83.61	winter
785	546.7155486	3255.725836	0	22.1746998	0.902534	-27.0828991	0	75.13	winter
896	568.9395495	3266.837835	3	23.1697006	0.5231	-53.6346016	0	92.98	winter
911	585.6075495	3277.949835	0	24.5265007	0.142348	-402.7879944	0	107.95	winter
756	518.9355486	3244.613836	3	20.7548008	1.47124	-22.7553005	1	58.24	winter
771	535.6035486	3250.169836	2	21.4379997	1.01396	-28.1707001	0	67.88	winter
904	580.0515495	3272.393835	1	24.1438999	0.196376	-271.5409851	0	103	winter
786	552.2715488	3255.725836	0	22.2964993	0.882521	-29.3012009	0	80.25	winter
757	524.4915486	3244.613836	2	21.0459995	1.18863	-23.4668007	1	62.28	winter
889	563.3835495	3261.281835	1	23.0893002	0.598043	-44.2927017	0	88.93	winter
772	541.1595486	3250.169836	1	21.6490002	1.05164	-33.2635994	0	72.66	winter
897	574.4955495	3266.837835	2	23.6772003	0.367054	-81.4163971	0	98.42	winter
758	530.0475486	3244.613836	0	21.3108006	1.17272	-25.8999996	0	66.53	winter
882	557.8275493	3255.725835	0	22.6702003	0.777088	-33.9719009	0	85.42	winter
773	546.7155486	3250.169836	1	22.0326996	1.0361201	-29.9797001	0	77.54	winter
905	585.6075495	3272.393835	1	24.4230003	0.147922	-403.8519897	0	108.51	winter
890	568.9395495	3261.281835	1	23.2656002	0.743171	-53.8432999	0	94.28	winter
759	535.6035486	3244.613836	1	21.4757004	1.15149	-30.1537991	0	70.97	winter
898	580.0515495	3266.837835	1	24.1847	0.196923	-194.4210052	0	103.88	winter
774	552.2715488	3250.169836	1	22.4235001	1.0053	-29.8195	0	82.5	winter
883	563.3835495	3255.725835	2	23.0475998	0.616452	-43.0999985	1	90.64	winter
760	541.1595486	3244.613836	0	21.6646996	1.10261	-29.4543991	0	75.55	winter
891	574.4955495	3261.281835	1	23.6685009	0.461262	-72.1457977	0	99.66	winter
899	585.6075495	3266.837835	0	24.4913006	0.145281	-394.7990112	0	109.35	winter
876	557.8275493	3250.169835	1	22.6534004	0.915159	-32.1739998	0	87.54	winter
884	568.9395495	3255.725835	3	23.3372002	0.502248	-50.7114983	0	95.89	winter
761	546.7155486	3244.613836	0	21.9118004	1.05609	-31.7129002	0	80.26	winter
892	580.0515495	3261.281835	0	24.1896992	0.20523	-145.5480042	0	105.05	winter
877	563.3835495	3250.169835	1	22.9360008	0.684355	-41.6099014	0	92.64	winter
762	552.2715488	3244.613836	0	22.3442993	0.949384	-29.4277	2	85.06	winter
885	574.4955495	3255.725835	2	23.9323997	0.310519	-73.3239975	2	101.18	winter
893	585.6075495	3261.281835	0	24.5105	0.144185	-403.0740051	0	110.45	winter
870	557.8275493	3244.613835	0	22.7094002	0.733763	-32.5171013	0	89.96	winter
878	568.9395495	3250.169835	0	23.1259995	0.540186	-49.101799	0	97.79	winter
886	580.0515495	3255.725835	1	24.1203995	0.250697	-126.9729996	1	106.49	winter
871	563.3835495	3244.613835	0	22.9577007	0.574191	-39.5052986	1	94.93	winter
879	574.4955495	3250.169835	0	23.6137009	0.425269	-72.4768982	0	102.98	winter
887	585.6075495	3255.725835	0	24.4353008	0.157253	-402.6749878	0	111.83	winter
872	568.9395495	3244.613835	0	23.2003002	0.497312	-47.3021011	0	99.96	winter
880	580.0515495	3250.169835	0	24.1112995	0.262091	-112.1959991	0	108.2	winter
873	574.4955495	3244.613835	0	23.7113991	0.410727	-69.4862976	0	105.04	winter
881	585.6075495	3250.169835	0	24.3932991	0.165764	-288.9289856	0	113.46	winter
874	580.0515495	3244.613835	0	23.9619999	0.333278	-100.0309982	0	110.17	winter
875	585.6075495	3244.613835	0	24.3129997	0.21957	-192.4470062	0	115.33	winter
193	463.3755486	3361.289836	107	22.3005009	4.5898499	-6.1897402	1	3.04	spring
46	474.4875486	3311.285836	106	22.8176994	2.8687699	-12.3703003	0	4.35	spring
194	468.9315486	3361.289836	105	22.3530998	3.9565101	-17.0527	0	8.18	spring
195	474.4875486	3361.289836	104	22.4137993	2.68066	-14.3966999	0	13.65	spring
47	480.0435486	3311.285836	103	22.8426991	2.0265601	-18.8054008	1	9.15	spring
30	474.4875486	3305.729836	102	22.9403992	2.4212799	-4.0406499	1	3.93	spring
31	480.0435486	3305.729836	101	22.9335995	2.40271	-18.3125992	0	8.96	spring
48	485.5995486	3311.285836	100	23.0030003	1.35258	-17.3008995	1	14.5	spring
196	480.0435486	3361.289836	99	22.4239998	1.62377	-18.2947998	0	19.17	spring
32	485.5995486	3305.729836	98	22.9979	1.64358	-19.5440998	2	14.39	spring
317	457.8195486	3400.181836	97	22.6345005	2.99771	-5.3377299	0	2.85	spring
318	463.3755486	3400.181836	96	22.3689003	4.6170802	-10.2180004	1	5.64	spring
49	491.1555486	3311.285836	91	23.0755005	1.02031	-19.4167995	1	19.97	spring
300	463.3755486	3394.625836	89	22.2199001	4.2244101	-10.5183001	0	5.64	spring
211	468.9315486	3366.845836	84	22.3896008	3.49699	-19.2275009	0	8.79	spring
197	485.5995486	3361.289836	81	22.5410995	1.0122	-20.4095001	5	24.7	spring
178	474.4875486	3355.733836	79	22.3668995	2.2917399	-15.2553997	0	15.42	spring
177	468.9315486	3355.733836	78	22.3439007	2.9630101	-14.3845997	0	10.87	spring
179	480.0435486	3355.733836	78	22.4151001	1.42811	-20.0151005	4	20.46	spring
212	474.4875486	3366.845836	72	22.4549007	2.0054801	-16.3391991	1	14.02	spring
33	491.1555486	3305.729836	69	23.0923996	1.16436	-18.0492992	0	19.88	spring
299	457.8195486	3394.625836	69	22.2045994	2.78706	2.24909	0	2.85	spring
34	496.7115486	3305.729836	65	23.1970005	0.872015	-22.2999992	1	25.41	spring
198	491.1555486	3361.289836	63	22.5825996	0.771692	-21.4645996	4	30.25	spring
50	496.7115486	3311.285836	62	23.1487007	0.85329	-18.8012009	0	25.47	spring
180	485.5995486	3355.733836	61	22.5259991	0.967327	-21.7928009	2	25.72	spring
51	502.2675486	3311.285836	59	23.1574001	0.702999	-21.5035	2	30.99	spring
35	502.2675486	3305.729836	57	23.2042007	0.701655	-24.1681004	2	30.94	spring
213	480.0435486	3366.845836	57	22.4825993	1.3131599	-19.0981007	6	19.44	spring
62	474.4875486	3316.841836	56	22.7942009	2.69098	-17.0300999	0	9.17	spring
160	468.9315486	3350.177836	53	22.3917007	3.1148701	-14.4439001	0	15.21	spring
199	496.7115486	3361.289836	53	22.6229	0.686538	-23.9438992	2	35.8	spring
210	463.3755486	3366.845836	53	22.4328995	4.3320699	-9.58109	1	4.43	spring
301	468.9315486	3394.625836	53	22.2227001	3.7649	-11.2126999	0	10.83	spring
143	468.9315486	3344.621836	49	22.5179005	3.06108	-13.8577995	0	20.15	spring
176	463.3755486	3355.733836	47	22.4048996	2.6334901	-9.5388498	0	7.78	spring
78	474.4875486	3322.397836	45	22.6194	2.4161899	-17.3141994	0	14.52	spring
200	502.2675486	3361.289836	45	22.7084007	0.60598	-26.2000008	1	41.35	spring
164	491.1555486	3350.177836	43	22.5596008	0.848765	-23.8787994	3	32.85	spring
181	491.1555486	3355.733836	43	22.5487003	0.753273	-21.9668999	0	31.09	spring
52	507.8235486	3311.285836	42	23.0594997	0.611665	-26.9027996	0	36.53	spring
109	468.9315486	3333.509836	42	22.5608006	2.38571	-13.9204998	0	25.43	spring
16	480.0435486	3300.173836	41	23.0876999	1.93441	-15.8478003	0	11.78	spring
214	485.5995486	3366.845836	41	22.5126991	1.1060899	-18.9733009	9	24.91	spring
53	513.3795486	3311.285836	39	23.0081997	0.535766	-27.8022995	1	42.07	spring
126	468.9315486	3339.065836	39	22.5132008	3.0538001	-14.5376997	0	25.35	spring
163	485.5995486	3350.177836	39	22.5161991	0.960572	-22.0706997	1	27.83	spring
161	474.4875486	3350.177836	38	22.3535995	2.0555501	-17.6060009	0	18.73	spring
166	502.2675486	3350.177836	38	22.6695995	0.609737	-23.8637009	1	43.29	spring
36	507.8235486	3305.729836	37	23.2019997	0.658206	-22.9857998	0	35.8	spring
856	480.0435486	3289.061836	37	23.1679993	2.1990499	-16.3034992	0	3.7	spring
37	513.3795486	3305.729836	36	23.1222	0.575255	-23.5060997	0	40.55	spring
144	474.4875486	3344.621836	36	22.5562992	2.1635499	-17.0877991	0	22.92	spring
1	480.0435486	3294.617836	35	23.1553001	2.1593499	-16.8911991	0	8.87	spring
230	474.4875486	3372.401836	35	22.4673004	2.24666	-17.2999992	2	16.4	spring
17	485.5995486	3300.173836	34	23.0809994	1.44625	-15.7491999	0	16.1	spring
39	524.4915486	3305.729836	34	23.1005993	0.479214	-30.7595997	0	50.55	spring
54	518.9355486	3311.285836	34	23.0576992	0.473328	-28.9885006	0	47.61	spring
162	480.0435486	3350.177836	34	22.4176998	1.37494	-17.1100006	2	23.06	spring
215	491.1555486	3366.845836	34	22.5533009	0.811674	-18.3061008	0	30.42	spring
217	502.2675486	3366.845836	34	22.7322006	0.542102	-23.1023006	0	41.47	spring
38	518.9355486	3305.729836	33	23.0821991	0.526324	-30.2996006	1	45.48	spring
65	491.1555486	3316.841836	33	22.9556007	1.258	-19.6415997	0	21.54	spring
165	496.7115486	3350.177836	33	22.6200008	0.710099	-23.2943001	0	38.02	spring
216	496.7115486	3366.845836	33	22.6341	0.644827	-21.1292	0	35.94	spring
229	468.9315486	3372.401836	32	22.4006996	3.1642499	-16.7686005	0	11.55	spring
319	468.9315486	3400.181836	32	22.2180004	3.4348199	-12.5162001	0	10.83	spring
842	485.5995486	3283.505836	32	23.3062	1.73008	-19.406601	0	8.04	spring
857	485.5995486	3289.061836	32	23.1525002	1.59667	-18.3532009	0	8.23	spring
15	474.4875486	3300.173836	31	23.1229992	0.8077	-15.8478003	0	8.59	spring
63	480.0435486	3316.841836	31	22.7835999	1.9107701	-16.2700005	0	12.2	spring
94	474.4875486	3327.953836	31	22.5979996	2.56863	-17.5741997	0	19.99	spring
282	463.3755486	3389.069836	31	22.2497997	4.0323901	-12.0061998	0	9.67	spring
302	474.4875486	3394.625836	31	22.2336006	2.9178801	-14.4210997	0	16.26	spring
841	480.0435486	3283.505836	31	23.2577	1.17891	-11.6801996	0	3.26	spring
110	474.4875486	3333.509836	30	22.5289993	2.2239799	-14.1380997	0	25.49	spring
127	474.4875486	3339.065836	30	22.5755997	2.23107	-15.0923004	2	27.61	spring
218	507.8235486	3366.845836	30	22.8602009	0.481737	-26.8843994	0	47.01	spring
228	463.3755486	3372.401836	30	22.3862	3.73878	-8.83671	0	6.13	spring
20	502.2675486	3300.173836	29	23.2798004	0.669525	-22.0834007	3	28.14	spring
40	530.0475486	3305.729836	29	23.0991001	0.439549	-33.1074982	0	55.7	spring
41	535.6035486	3305.729836	29	23.1151009	0.426731	-36.4000015	0	60.93	spring
201	507.8235486	3361.289836	29	22.7991009	0.52764	-25.8875999	3	46.9	spring
283	468.9315486	3389.069836	29	22.2516003	2.89221	-15.0621004	0	13.38	spring
828	485.5995486	3277.949836	29	23.2931995	1.80522	-19.1921997	0	11.1	spring
42	541.1595486	3305.729836	28	23.1602993	0.433605	-37.6152992	0	66.21	spring
183	502.2675486	3355.733836	28	22.6959	0.59712	-24.5526009	0	41.96	spring
815	491.1555486	3272.393836	28	23.4512997	1.7757	-19.2917004	0	18.96	spring
55	524.4915486	3311.285836	27	23.1221008	0.451831	-31.6000004	0	52.96	spring
64	485.5995486	3316.841836	27	22.9148998	1.4024	-16.3537998	0	16.6	spring
93	468.9315486	3327.953836	27	22.6201	2.2879801	-12.5876999	0	19.91	spring
145	480.0435486	3344.621836	27	22.4890995	1.43654	-18.5382004	0	26.58	spring
246	463.3755486	3377.957836	27	22.2905998	3.61411	-13.5321999	0	6.89	spring
801	491.1555486	3266.837836	27	23.4148998	1.90456	-18.0137005	0	23.27	spring
57	535.6035486	3311.285836	26	23.0552998	0.418312	-34.9341011	0	62.95	spring
128	480.0435486	3339.065836	26	22.5470009	1.9181401	-18.6973991	0	30.71	spring
202	513.3795486	3361.289836	26	22.8766003	0.476314	-28.4929008	5	52.45	spring
219	513.3795486	3366.845836	26	22.8987007	0.462026	-27.5708008	0	52.55	spring
250	485.5995486	3377.957836	26	22.4069004	0.967562	-17.8463001	2	28.3	spring
251	491.1555486	3377.957836	26	22.4542999	0.775817	-23.2126999	0	33.64	spring
284	474.4875486	3389.069836	26	22.2891006	2.4353001	-14.3719997	1	18.06	spring
2	485.5995486	3294.617836	25	23.1068993	1.53431	-18.2383995	0	11.52	spring
56	530.0475486	3311.285836	25	23.1392002	0.446769	-34.9000015	0	57.9	spring
129	485.5995486	3339.065836	25	22.5300007	1.2804199	-22.0979004	2	33.96	spring
231	480.0435486	3372.401836	25	22.4689999	1.85065	-18.0660992	0	21.21	spring
573	568.9395495	3311.285835	25	24.2043991	0.301957	-56.6603012	1	94.43	spring
19	496.7115486	3300.173836	24	23.2306004	0.846585	-19.4888	0	23.51	spring
43	546.7155486	3305.729836	24	23.2614994	0.478451	-39.0999985	0	71.53	spring
79	480.0435486	3322.397836	24	22.6826992	1.8420399	-18.3768997	0	16.61	spring
185	513.3795486	3355.733836	24	22.8327007	0.48348	-27.8558998	0	52.94	spring
241	535.6035486	3372.401836	24	23.0844994	0.406198	-35.0154991	0	75.21	spring
336	463.3755486	3405.737836	24	22.4023991	4.8278999	-6.12076	0	9.67	spring
572	563.3835495	3311.285835	24	23.8064995	0.445649	-47.0521011	0	89.09	spring
69	513.3795486	3316.841836	23	22.9452	0.512246	-28.0030994	2	42.83	spring
77	468.9315486	3322.397836	23	22.6711006	2.2578001	-4.1700702	0	14.41	spring
167	507.8235486	3350.177836	23	22.7502003	0.526182	-24.7709999	0	48.62	spring
182	496.7115486	3355.733836	23	22.6485004	0.653645	-22.4824009	0	36.51	spring
184	507.8235486	3355.733836	23	22.7507	0.529831	-26.4939003	1	47.44	spring
232	485.5995486	3372.401836	23	22.4400997	1.17325	-19.0128002	0	26.32	spring
233	491.1555486	3372.401836	23	22.3918991	0.820642	-19.7019997	1	31.58	spring
234	496.7115486	3372.401836	23	22.5118999	0.640185	-22.2579994	0	36.93	spring
247	468.9315486	3377.957836	23	22.2898998	3.09163	-14.7418003	0	11.97	spring
252	496.7115486	3377.957836	23	22.5144997	0.641265	-24.1961994	2	38.7	spring
264	463.3755486	3383.513836	23	22.2898006	4.2951698	-11.2405005	0	10.91	spring
566	563.3835495	3305.729835	23	23.8560009	0.508576	-45.597599	0	87.68	spring
567	568.9395495	3305.729835	23	24.1597996	0.374324	-54.1181984	0	93.1	spring
789	496.7115486	3261.281836	23	23.4845009	1.25674	-19.9526997	1	31.03	spring
814	485.5995486	3272.393836	23	23.3742008	1.9104199	-16.5051994	0	15.61	spring
81	491.1555486	3322.397836	22	22.8691998	1.03644	-22.0387001	1	24.31	spring
159	463.3755486	3350.177836	22	22.3917007	3.1148701	-14.4439001	0	13.18	spring
265	468.9315486	3383.513836	22	22.2339001	3.2336099	-14.1875	0	14.66	spring
285	480.0435486	3389.069836	22	22.3609009	1.6374	-20.5231991	3	23.13	spring
303	480.0435486	3394.625836	22	22.2730999	1.89878	-17.4244003	1	21.76	spring
337	468.9315486	3405.737836	22	22.2590008	3.9712601	-9.9314098	0	13.38	spring
829	491.1555486	3277.949836	22	23.4256992	1.29906	-20.2985001	0	15.46	spring
220	518.9355486	3366.845836	21	22.9442997	0.435818	-27.8532009	0	58.09	spring
18	491.1555486	3300.173836	20	23.132	1.0491101	-19.7999992	0	19.37	spring
44	552.2715488	3305.729836	20	23.4561996	0.545399	-40.0862007	2	76.89	spring
58	541.1595486	3311.285836	20	23.1504993	0.446018	-39.1903	0	68.07	spring
80	485.5995486	3322.397836	20	22.7268009	1.42612	-14.8922997	0	20.06	spring
146	485.5995486	3344.621836	20	22.5165005	0.984304	-18.2443008	0	30.82	spring
235	502.2675486	3372.401836	20	22.6005001	0.535078	-25.2828999	1	42.33	spring
242	541.1595486	3372.401836	20	22.9641991	0.377942	-35.5993996	2	80.73	spring
268	485.5995486	3383.513836	20	22.4519005	1.1546201	-20.8703003	3	29.54	spring
21	507.8235486	3300.173836	19	23.2133999	0.587835	-25.0007	0	33.06	spring
28	546.7155486	3300.173836	19	23.3589993	0.501621	-37.1083984	0	70.21	spring
67	502.2675486	3316.841836	19	23.0401001	0.744768	-21.0723	0	32.03	spring
68	507.8235486	3316.841836	19	22.9817009	0.601955	-25.3787994	0	37.41	spring
70	518.9355486	3316.841836	19	22.9535007	0.488082	-30.5767002	0	48.29	spring
71	524.4915486	3316.841836	19	23.0065002	0.451613	-31.2460003	0	53.76	spring
95	480.0435486	3327.953836	19	22.5771999	1.82637	-13.6662998	0	21.55	spring
148	496.7115486	3344.621836	19	22.6348	0.728765	-23.1835995	0	40.26	spring
149	502.2675486	3344.621836	19	22.7047005	0.626197	-28.3078995	1	45.26	spring
240	530.0475486	3372.401836	19	23.1228008	0.412279	-32.035099	0	69.7	spring
248	474.4875486	3377.957836	19	22.3740997	2.23383	-16.0716	0	17.34	spring
249	480.0435486	3377.957836	19	22.4831009	1.42784	-21.0361996	0	22.8	spring
267	480.0435486	3383.513836	19	22.4050999	1.582	-18.6900005	1	24.32	spring
27	541.1595486	3300.173836	18	23.2684994	0.460156	-34.8082008	0	64.77	spring
59	546.7155486	3311.285836	18	23.3694	0.458158	-37.2507019	0	73.26	spring
66	496.7115486	3316.841836	18	23.0419006	0.932917	-22.3239002	0	26.72	spring
223	535.6035486	3366.845836	18	23.0028992	0.37921	-33.3121986	0	74.73	spring
266	474.4875486	3383.513836	18	22.2898998	2.20945	-19.4643993	1	19.29	spring
286	485.5995486	3389.069836	18	22.4295006	1.1799001	-20.1324997	1	28.39	spring
355	468.9315486	3411.293836	18	22.3390007	4.2583799	-9.5477304	0	17.39	spring
460	463.3755486	3444.629836	18	22.7098007	4.0616598	1	0	2.44	spring
565	557.8275493	3305.729835	18	23.6793995	0.607039	-44.5182991	0	82.27	spring
776	496.7115486	3255.725836	18	23.5433006	1.67331	-19.8314991	0	35.62	spring
788	491.1555486	3261.281836	18	23.4171009	1.91211	-17.3470993	0	28.02	spring
802	496.7115486	3266.837836	18	23.4699993	1.4154201	-21.7240009	0	26.82	spring
22	513.3795486	3300.173836	17	23.1014004	0.544548	-26.6629009	0	38.15	spring
24	524.4915486	3300.173836	17	23.1616001	0.481849	-29.7423992	1	48.65	spring
72	530.0475486	3316.841836	17	23.0695992	0.435204	-34.1015015	0	59.25	spring
73	535.6035486	3316.841836	17	23.073	0.406164	-38.3781013	0	64.76	spring
221	524.4915486	3366.845836	17	23.0203991	0.416348	-28.8609009	0	63.64	spring
373	468.9315486	3416.849836	17	22.3432007	4.3176398	-8.3359804	0	15.71	spring
579	568.9395495	3316.841835	17	24.0478992	0.331315	-56.1519012	0	96.07	spring
843	491.1555486	3283.505836	17	23.3286991	1.50304	-19.9736996	0	13.43	spring
859	496.7115486	3289.061836	17	23.4055996	0.790822	-21.6361008	0	19	spring
4	496.7115486	3294.617836	16	23.3437996	0.844443	-19.6590004	0	20.64	spring
96	485.5995486	3327.953836	16	22.6749001	1.2915601	-18.8171005	0	24.31	spring
111	480.0435486	3333.509836	16	22.5667	1.5486	-14.7981997	0	26.74	spring
147	491.1555486	3344.621836	16	22.6459007	0.814382	-20.5972996	2	35.41	spring
168	513.3795486	3350.177836	16	22.8393002	0.481727	-25.1161995	0	53.99	spring
222	530.0475486	3366.845836	16	23.0317993	0.390388	-32.0904007	0	69.18	spring
224	541.1595486	3366.845836	16	22.9778004	0.378515	-33.4943008	0	80.28	spring
238	518.9355486	3372.401836	16	22.8654995	0.434422	-29.2556	0	58.71	spring
239	524.4915486	3372.401836	16	22.9703007	0.402947	-30.9918003	0	64.2	spring
320	474.4875486	3400.181836	16	22.1352997	2.6164999	-13.2665005	1	16.26	spring
354	463.3755486	3411.293836	16	22.5056	4.2544198	-4.27315	0	14.73	spring
577	557.8275493	3316.841835	16	23.6502991	0.409676	-44.2999992	0	85.62	spring
858	491.1555486	3289.061836	16	23.2719002	1.10551	-18.7343998	0	13.55	spring
0	474.4875486	3294.617836	15	23.1553001	2.1593499	-16.8911991	0	9.29	spring
5	502.2675486	3294.617836	15	23.3560009	0.656997	-19.7835007	0	25.79	spring
6	507.8235486	3294.617836	15	23.2996998	0.601371	-21.2896004	4	31.09	spring
142	463.3755486	3344.621836	15	22.5881004	1.12786	3	0	18.67	spring
150	507.8235486	3344.621836	15	22.7483997	0.522124	-28.6385994	0	50.38	spring
444	468.9315486	3439.073836	15	22.3645992	5.4084201	-4.6328301	0	9.09	spring
578	563.3835495	3316.841835	15	23.7835999	0.411793	-46.3111	0	90.82	spring
831	502.2675486	3277.949836	15	23.4857006	0.643447	-21.3379993	0	25.61	spring
844	496.7115486	3283.505836	15	23.4244003	0.963058	-18.3363991	0	18.92	spring
3	491.1555486	3294.617836	14	23.2138996	1.0996	-17.5452995	0	15.76	spring
23	518.9355486	3300.173836	14	23.1049995	0.524096	-25.8192997	0	43.36	spring
25	530.0475486	3300.173836	14	23.1476002	0.446617	-31.3246002	0	53.99	spring
26	535.6035486	3300.173836	14	23.1683998	0.438444	-34.1096001	0	59.37	spring
60	552.2715488	3311.285836	14	23.6527996	0.429141	-40.6299019	0	78.5	spring
74	541.1595486	3316.841836	14	23.2399006	0.443335	-38.3754997	0	70.27	spring
75	546.7155486	3316.841836	14	23.3670006	0.495445	-39.2999992	0	75.36	spring
112	485.5995486	3333.509836	14	22.6287994	1.26322	-18.2282009	0	29.01	spring
122	541.1595486	3333.509836	14	23.3209	0.344276	-37.7999992	1	74.18	spring
151	513.3795486	3344.621836	14	22.8785992	0.47564	-25.8997002	0	55.56	spring
169	518.9355486	3350.177836	14	22.9099998	0.462517	-30.4073009	2	59.4	spring
236	507.8235486	3372.401836	14	22.6630993	0.506968	-22.4804993	2	47.77	spring
243	546.7155486	3372.401836	14	23.0296001	0.348247	-35.3170013	1	86.25	spring
304	485.5995486	3394.625836	14	22.3052006	1.28697	-19.6644001	2	27.28	spring
305	491.1555486	3394.625836	14	22.3171997	1.03732	-18.2866993	0	32.81	spring
391	468.9315486	3422.405836	14	22.2311001	3.92255	-5.6318002	0	12.42	spring
555	568.9395495	3294.617835	14	24.2343006	0.344464	-62.3345985	0	91.39	spring
560	563.3835495	3300.173835	14	23.9326	0.527162	-45.9000015	0	86.6	spring
571	557.8275493	3311.285835	14	23.7359009	0.432969	-44.6277008	0	83.78	spring
585	568.9395495	3322.397835	14	24.0424995	0.29723	-54.5519981	0	97.99	spring
845	502.2675486	3283.505836	14	23.4605007	0.641882	-19.8514996	1	24.44	spring
9	524.4915486	3294.617836	13	23.1977005	0.444599	-26.0886993	0	47.33	spring
10	530.0475486	3294.617836	13	23.1627998	0.434346	-28.3104992	0	52.8	spring
29	552.2715488	3300.173836	13	23.5107994	0.612296	-38.7999992	0	75.66	spring
87	524.4915486	3322.397836	13	22.9824009	0.455185	-33.9108009	0	54.93	spring
92	552.2715488	3322.397836	13	23.5613995	0.431384	-41.3061981	2	82.08	spring
108	552.2715488	3327.953836	13	23.5764999	0.393773	-40.7897987	0	83.22	spring
121	535.6035486	3333.509836	13	23.1443996	0.358494	-34.3703995	0	68.99	spring
186	518.9355486	3355.733836	13	22.9424	0.448054	-32.9296989	1	58.44	spring
244	552.2715488	3372.401836	13	23.2052994	0.338045	-34.9670982	0	91.78	spring
245	457.8195486	3377.957836	13	22.3370991	3.7352099	4	1	3.68	spring
260	541.1595486	3377.957836	13	22.9888	0.383951	-31.0477009	0	81.55	spring
261	546.7155486	3377.957836	13	23.0382996	0.354096	-33.7989006	0	87.02	spring
269	491.1555486	3383.513836	13	22.4559994	0.925797	-19.9918003	0	34.86	spring
338	474.4875486	3405.737836	13	22.1320992	3.1313801	-13.6534004	0	18.06	spring
409	468.9315486	3427.961836	13	22.4627991	4.8199	-7.62607	0	11.11	spring
410	474.4875486	3427.961836	13	22.2019005	3.94556	-10.4752998	0	16.67	spring
427	468.9315486	3433.517836	13	22.4619007	4.9934402	-6.07691	0	12.42	spring
554	563.3835495	3294.617835	13	23.9073009	0.498746	-46.7000008	0	85.86	spring
559	557.8275493	3300.173835	13	23.6602993	0.664544	-45.9062004	0	81.12	spring
561	568.9395495	3300.173835	13	24.5422993	0.265171	-57.4715996	1	92.08	spring
583	557.8275493	3322.397835	13	23.7243004	0.346192	-41.6938019	0	87.56	spring
752	496.7115486	3244.613836	13	23.5776997	1.9636	-16.3024006	0	45.44	spring
777	502.2675486	3255.725836	13	23.5529003	1.00904	-20.6000004	1	38.83	spring
800	485.5995486	3266.837836	13	23.5205994	0.54223	-5.1027699	0	20.63	spring
827	480.0435486	3277.949836	13	23.1599998	0.797321	0.877457	0	8.32	spring
861	507.8235486	3289.061836	13	23.3258991	0.526643	-25.9479008	0	30.03	spring
61	468.9315486	3316.841836	12	22.7942009	2.69098	-17.0300999	0	8.99	spring
89	535.6035486	3322.397836	12	23.1385002	0.417877	-36.6218987	0	65.73	spring
91	546.7155486	3322.397836	12	23.3773994	0.484661	-38.3667984	0	76.62	spring
97	491.1555486	3327.953836	12	22.7768993	1.01033	-18.3889008	1	27.92	spring
203	518.9355486	3361.289836	12	22.9866009	0.441304	-29.6723003	0	58	spring
225	546.7155486	3366.845836	12	23.0881004	0.352981	-38.1174011	0	85.83	spring
226	552.2715488	3366.845836	12	23.2521992	0.339246	-37.5441017	0	91.38	spring
227	457.8195486	3372.401836	12	22.3862	3.73878	-8.83671	0	1.91	spring
253	502.2675486	3377.957836	12	22.5529995	0.542621	-20.2935009	0	43.88	spring
270	496.7115486	3383.513836	12	22.4158001	0.696627	-20.9265995	0	40.24	spring
271	502.2675486	3383.513836	12	22.4811001	0.553378	-22.2189007	0	45.67	spring
287	491.1555486	3389.069836	12	22.4256992	0.874993	-21.5116997	0	33.74	spring
288	496.7115486	3389.069836	12	22.3815994	0.667034	-19.6623001	0	39.15	spring
443	463.3755486	3439.073836	12	22.7579002	4.6715999	-1.30747	0	5.16	spring
481	491.1555486	3450.185836	12	21.6541004	2.4366701	-15.0721998	0	30.73	spring
817	502.2675486	3272.393836	12	23.5209999	0.715407	-17.323	0	27.86	spring
860	502.2675486	3289.061836	12	23.4120007	0.598053	-23.0876999	0	24.5	spring
8	518.9355486	3294.617836	11	23.1455994	0.485013	-26.7119007	0	41.88	spring
76	552.2715488	3316.841836	11	23.4638004	0.486291	-41.4794006	0	80.46	spring
83	502.2675486	3322.397836	11	22.9023991	0.697472	-24.0380001	0	33.95	spring
88	530.0475486	3322.397836	11	23.0186996	0.444173	-34.0999985	0	60.32	spring
120	530.0475486	3333.509836	11	23.0454006	0.398832	-34.5129013	0	63.85	spring
123	546.7155486	3333.509836	11	23.4333992	0.35767	-37.0999985	0	79.43	spring
135	518.9355486	3339.065836	11	22.8787003	0.474675	-29.4752007	0	56.65	spring
152	518.9355486	3344.621836	11	22.9468994	0.449151	-27.448	0	59.86	spring
281	457.8195486	3389.069836	11	22.3906994	2.84619	2.2737701	0	8.36	spring
496	491.1555486	3455.741836	11	21.7961006	2.6918499	-12.9333	0	32.36	spring
753	502.2675486	3244.613836	11	23.5963993	1.37026	-20.2705994	0	48	spring
764	496.7115486	3250.169836	11	23.5806999	1.9636	-19.7143002	0	40.44	spring
765	502.2675486	3250.169836	11	23.5949993	1.37026	-20.0140991	0	43.3	spring
816	496.7115486	3272.393836	11	23.5081005	1.16978	-22.1917992	0	23.17	spring
846	507.8235486	3283.505836	11	23.4734001	0.520864	-23.3950005	0	29.97	spring
11	535.6035486	3294.617836	10	23.1690006	0.433346	-31.125	1	58.29	spring
84	507.8235486	3322.397836	10	22.9151001	0.584196	-25.2000008	0	39.07	spring
86	518.9355486	3322.397836	10	22.9494991	0.464757	-27.4547005	0	49.58	spring
136	524.4915486	3339.065836	10	22.9291992	0.440849	-29.9281998	0	61.39	spring
137	530.0475486	3339.065836	10	23.0060997	0.403638	-31.093399	0	66.25	spring
204	524.4915486	3361.289836	10	23.0256996	0.429096	-31.6877003	0	63.55	spring
256	518.9355486	3377.957836	10	22.7201004	0.439256	-30.2206001	0	59.84	spring
262	552.2715488	3377.957836	10	23.1480007	0.330116	-35.4930992	0	92.5	spring
263	457.8195486	3383.513836	10	22.2898006	4.2951698	-11.2405005	0	9.23	spring
321	480.0435486	3400.181836	10	22.1476002	1.92212	-13.5110998	0	21.76	spring
357	480.0435486	3411.293836	10	22.0266991	2.5531199	-12.6127005	0	25.66	spring
374	474.4875486	3416.849836	10	22.0554008	3.44645	-11.4526997	0	20.03	spring
375	480.0435486	3416.849836	10	21.9046993	2.8109901	-14.0035	0	24.85	spring
392	474.4875486	3422.405836	10	21.9335995	3.0901999	-12.1142998	0	17.57	spring
428	474.4875486	3433.517836	10	22.1317005	4.0444102	-10.8795996	0	16.82	spring
447	485.5995486	3439.073836	10	21.8999004	2.87954	-13.6341	0	24.92	spring
511	491.1555486	3461.297836	10	21.816	2.63221	-11.4280005	0	34.81	spring
512	496.7115486	3461.297836	10	21.6394997	2.24753	-14.1380997	0	39.7	spring
553	557.8275493	3294.617835	10	23.6833992	0.598366	-44.657299	0	80.34	spring
584	563.3835495	3322.397835	10	23.8619003	0.339943	-43.9706993	0	92.86	spring
589	557.8275493	3327.953835	10	23.6947994	0.354093	-41.8806992	0	88.63	spring
591	568.9395495	3327.953835	10	24.1133003	0.287811	-53.2635994	0	99.49	spring
767	513.3795486	3250.169836	10	23.5888004	0.741606	-18.5125008	0	50.39	spring
803	502.2675486	3266.837836	10	23.5156002	0.942942	-21.757	1	30.96	spring
830	496.7115486	3277.949836	10	23.4743996	0.836634	-20.8903008	0	20.41	spring
920	568.9395495	3289.061835	10	24.5405006	0.270364	-59.6427002	0	91.04	spring
7	513.3795486	3294.617836	9	23.1970005	0.531425	-23.5772991	0	36.46	spring
90	541.1595486	3322.397836	9	23.2549992	0.428112	-37.8390999	0	71.16	spring
102	518.9355486	3327.953836	9	22.9757004	0.457244	-30.9710007	0	51.45	spring
124	552.2715488	3333.509836	9	23.5776997	0.361336	-39.8487015	0	84.71	spring
130	491.1555486	3339.065836	9	22.6513996	0.992316	-22.8099003	0	36.63	spring
140	546.7155486	3339.065836	9	23.3045998	0.32204	-35.8745995	0	81.37	spring
237	513.3795486	3372.401836	9	22.8038006	0.468375	-25.1823006	0	53.23	spring
257	524.4915486	3377.957836	9	22.8693008	0.42591	-28.5615005	0	65.24	spring
259	535.6035486	3377.957836	9	22.9512997	0.428337	-30.5265999	0	76.1	spring
306	496.7115486	3394.625836	9	22.3101006	0.891376	-18.6467991	1	38.35	spring
372	463.3755486	3416.849836	9	22.3579998	3.9017401	-4.3942399	0	12.42	spring
413	491.1555486	3427.961836	9	21.9108009	1.78921	-15.2045002	0	33.34	spring
448	491.1555486	3439.073836	9	21.6051006	2.0781	-14.1791	0	30.4	spring
465	491.1555486	3444.629836	9	21.6534004	2.0219901	-14.2336998	0	30.06	spring
527	496.7115486	3466.853836	9	21.7059994	2.5225101	-13.7177	0	42.46	spring
542	496.7115486	3472.409836	9	21.6707993	2.5225101	-12.3164997	0	45.72	spring
568	574.4955495	3305.729835	9	24.8139	0.197083	-169.0650024	0	98.54	spring
637	557.8275493	3372.401835	9	23.4379997	0.332535	-37.5588989	0	97.31	spring
790	502.2675486	3261.281836	9	23.5652008	0.77313	-22.2493992	0	34.67	spring
791	507.8235486	3261.281836	9	23.5545006	0.690996	-20.3213005	0	38.77	spring
832	507.8235486	3277.949836	9	23.4736996	0.545411	-22.3349991	0	30.94	spring
863	518.9355486	3289.061836	9	23.2019997	0.467338	-22.0622005	1	41.09	spring
864	524.4915486	3289.061836	9	23.2329998	0.42796	-26.2966003	1	46.64	spring
13	546.7155486	3294.617836	8	23.3575001	0.452749	-36.5373001	0	69.3	spring
82	496.7115486	3322.397836	8	23.0125999	0.822688	-21.0259991	0	29	spring
85	513.3795486	3322.397836	8	22.8773003	0.516784	-27.8125992	0	44.29	spring
103	524.4915486	3327.953836	8	22.9832993	0.455216	-31.7457008	0	56.62	spring
107	546.7155486	3327.953836	8	23.4351997	0.42976	-39.6687012	0	77.84	spring
132	502.2675486	3339.065836	8	22.7882004	0.651339	-24.2110996	0	43.63	spring
134	513.3795486	3339.065836	8	22.7747993	0.50842	-28.4365005	0	52.08	spring
289	502.2675486	3389.069836	8	22.3892994	0.595213	-20.2415009	0	44.59	spring
356	474.4875486	3411.293836	8	22.1322994	3.4639499	-12.6119003	0	21.21	spring
390	463.3755486	3422.405836	8	22.4733009	3.79421	-3.4459801	0	7.86	spring
408	463.3755486	3427.961836	8	22.6121998	4.2987499	-2.9407899	0	5.56	spring
411	480.0435486	3427.961836	8	22.0265007	3.01529	-12.7018995	0	22.22	spring
429	480.0435486	3433.517836	8	21.9538994	3.2462699	-10.5299997	0	21.5	spring
430	485.5995486	3433.517836	8	21.9232006	2.5379701	-12.618	0	26.52	spring
431	491.1555486	3433.517836	8	21.7483006	2.115	-15.9647999	0	31.73	spring
445	474.4875486	3439.073836	8	22.1998005	4.42766	-9.5064497	0	14.16	spring
464	485.5995486	3444.629836	8	21.7838001	2.63939	-15.0531998	0	24.5	spring
482	496.7115486	3450.185836	8	21.4582005	1.86528	-15.8601999	1	36.18	spring
494	480.0435486	3455.741836	8	22.3850002	4.6007299	-9.6037302	0	22.43	spring
541	491.1555486	3472.409836	8	21.8341007	3.2704501	-10.9095001	0	41.54	spring
556	574.4955495	3294.617835	8	24.8008003	0.216893	-144.6889954	0	96.92	spring
631	557.8275493	3366.845835	8	23.4988003	0.3371	-37.9698982	0	96.94	spring
632	563.3835495	3366.845835	8	23.6599998	0.324667	-40.4726982	0	102.49	spring
633	568.9395495	3366.845835	8	23.8484993	0.293146	-43.361599	0	108.04	spring
766	507.8235486	3250.169836	8	23.5841999	0.986299	-15.7461004	0	46.65	spring
768	518.9355486	3250.169836	8	23.5401993	0.601416	-23.3439007	0	54.44	spring
778	507.8235486	3255.725836	8	23.5564995	0.716087	-17.4503994	0	42.53	spring
804	507.8235486	3266.837836	8	23.5020008	0.659677	-16.6494999	0	35.49	spring
14	552.2715488	3294.617836	7	23.5382004	0.531591	-38.6817017	0	74.81	spring
131	496.7115486	3339.065836	7	22.7360992	0.801466	-22.3722	0	39.9	spring
170	524.4915486	3350.177836	7	22.9587994	0.433888	-30.3999996	0	64.84	spring
171	530.0475486	3350.177836	7	22.9869003	0.419988	-30.3999996	0	70.29	spring
187	524.4915486	3355.733836	7	23.0118999	0.421818	-31.6217003	0	63.96	spring
206	535.6035486	3361.289836	7	22.9561996	0.393491	-31.2593994	0	74.66	spring
207	541.1595486	3361.289836	7	22.9827995	0.401444	-36.9595985	0	80.22	spring
258	530.0475486	3377.957836	7	22.9703999	0.435201	-33.1082993	0	70.66	spring
272	507.8235486	3383.513836	7	22.4792004	0.494357	-24.0394993	0	51.1	spring
323	491.1555486	3400.181836	7	22.0953999	1.10706	-16.8412991	0	32.81	spring
339	480.0435486	3405.737836	7	22.1098003	2.6565001	-12.9172001	0	23.13	spring
341	491.1555486	3405.737836	7	22.0809002	1.23362	-19.1781998	0	33.74	spring
377	491.1555486	3416.849836	7	21.9092999	1.67744	-17.8472996	0	35.14	spring
393	480.0435486	3422.405836	7	21.9545994	2.8030901	-14.2384996	0	22.91	spring
395	491.1555486	3422.405836	7	21.8822002	1.56243	-17.1131001	0	33.8	spring
412	485.5995486	3427.961836	7	21.9531994	2.3442299	-15.2083998	0	27.78	spring
449	496.7115486	3439.073836	7	21.5088005	1.47858	-16.6723003	0	35.9	spring
461	468.9315486	3444.629836	7	22.4925995	4.9816298	-4.5999999	0	7.87	spring
462	474.4875486	3444.629836	7	22.2670002	4.5936599	-8.6374598	0	13.41	spring
466	496.7115486	3444.629836	7	21.5384998	1.7072901	-16.6462994	0	35.61	spring
478	474.4875486	3450.185836	7	22.3115997	4.6056099	-5.2779398	0	14.86	spring
497	496.7115486	3455.741836	7	21.6131992	2.1110599	-14.7837	0	37.58	spring
509	480.0435486	3461.297836	7	22.3616009	4.8547201	-6.9787002	0	25.84	spring
524	480.0435486	3466.853836	7	22.257	5.0111899	-3.54777	0	29.9	spring
540	485.5995486	3472.409836	7	21.9661007	4.1350498	-8.5265703	0	37.72	spring
562	574.4955495	3300.173835	7	25.1723995	0.15555	-156.852005	0	97.58	spring
590	563.3835495	3327.953835	7	23.7954006	0.333285	-43.4595985	0	94.05	spring
595	557.8275493	3333.509835	7	23.6390991	0.330914	-41.5200005	0	90.03	spring
597	568.9395495	3333.509835	7	24.3936005	0.276207	-48.8923988	0	100.74	spring
601	557.8275493	3339.065835	7	23.6233997	0.318002	-40.7999992	0	91.75	spring
608	563.3835495	3344.621835	7	23.8386002	0.281059	-42.799099	0	98.91	spring
634	574.4955495	3366.845835	7	23.9435005	0.277063	-48.9143982	0	113.59	spring
638	563.3835495	3372.401835	7	23.4720001	0.327292	-39.787899	0	102.84	spring
639	568.9395495	3372.401835	7	23.6298008	0.358493	-42	0	108.37	spring
641	580.0515495	3372.401835	7	24.2716999	0.246495	-91.2545013	0	119.45	spring
643	557.8275493	3377.957835	7	23.3484993	0.323882	-38.0413017	0	97.99	spring
755	513.3795486	3244.613836	7	23.6200008	0.741606	-20.4951	0	54.48	spring
836	530.0475486	3277.949836	7	23.3717003	0.422209	-27.3999996	0	52.71	spring
847	513.3795486	3283.505836	7	23.3866997	0.475578	-24.5568008	0	35.51	spring
906	557.8275493	3277.949835	7	23.8132992	0.45278	-36.8205986	0	80.28	spring
919	563.3835495	3289.061835	7	24.0221996	0.368142	-46.6511002	0	85.48	spring
45	468.9315486	3311.285836	6	22.8176994	2.8687699	-12.3703003	0	3.97	spring
99	502.2675486	3327.953836	6	22.8519001	0.722661	-24.8083992	0	36.62	spring
105	535.6035486	3327.953836	6	23.1117001	0.407025	-36.3959999	0	67.15	spring
115	502.2675486	3333.509836	6	22.7297993	0.657148	-22.3043003	0	39.9	spring
118	518.9355486	3333.509836	6	22.8469009	0.456288	-28.1154995	0	53.83	spring
133	507.8235486	3339.065836	6	22.7821999	0.605745	-27.4694996	0	47.72	spring
173	541.1595486	3350.177836	6	23.1429996	0.346233	-33.3358994	0	81.24	spring
174	546.7155486	3350.177836	6	23.1886997	0.332192	-35.8168983	0	86.2	spring
175	552.2715488	3350.177836	6	23.4225006	0.322893	-36.7999992	0	91.09	spring
188	530.0475486	3355.733836	6	23.0223999	0.412285	-30.8551998	0	69.48	spring
189	535.6035486	3355.733836	6	23.0228004	0.395758	-34.1346016	0	75.01	spring
190	541.1595486	3355.733836	6	23.0884991	0.37922	-33.5792007	0	80.54	spring
205	530.0475486	3361.289836	6	23.0477009	0.404166	-31.1000004	0	69.11	spring
254	507.8235486	3377.957836	6	22.5802002	0.480682	-23.3073006	1	49.15	spring
273	513.3795486	3383.513836	6	22.6007004	0.469454	-24.7999992	0	56.24	spring
274	518.9355486	3383.513836	6	22.6128006	0.466032	-26.8204994	0	61.45	spring
275	524.4915486	3383.513836	6	22.6849995	0.468495	-28.7581005	0	66.72	spring
292	518.9355486	3389.069836	6	22.4727001	0.491088	-25.4734993	0	61.04	spring
359	491.1555486	3411.293836	6	21.9750996	1.4277	-16.0743999	0	35.52	spring
394	485.5995486	3422.405836	6	21.9381008	2.0926001	-14.6064997	0	28.33	spring
480	485.5995486	3450.185836	6	21.8785992	3.3072	-9.2677498	0	25.33	spring
513	502.2675486	3461.297836	6	21.5506001	1.6915801	-15.4920998	0	44.75	spring
525	485.5995486	3466.853836	6	22.0646992	4.1350498	-11.5654001	0	33.69	spring
528	502.2675486	3466.853836	6	21.5883007	1.87061	-14.3174	0	47.21	spring
543	502.2675486	3472.409836	6	21.4747009	1.87061	-14.6021996	0	50.17	spring
574	574.4955495	3311.285835	6	24.8815002	0.166494	-170.7330017	0	99.8	spring
603	568.9395495	3339.065835	6	23.9417	0.282062	-46.1545982	0	102.28	spring
607	557.8275493	3344.621835	6	23.7092991	0.313104	-40.0026016	0	93.76	spring
609	568.9395495	3344.621835	6	24.0342007	0.254296	-45.4902992	0	104.09	spring
614	563.3835495	3350.177835	6	23.8437004	0.290735	-41.8031998	0	101.08	spring
645	568.9395495	3377.957835	6	23.6571999	0.367596	-41.0035019	0	108.99	spring
647	580.0515495	3377.957835	6	24.3052006	0.241871	-69.4869003	0	120.01	spring
651	568.9395495	3383.513835	6	23.5079994	0.314477	-40.7999992	0	109.88	spring
653	580.0515495	3383.513835	6	23.8693008	0.303246	-50.3539009	1	120.82	spring
754	507.8235486	3244.613836	6	23.6123009	0.986299	-18.6702003	0	51.04	spring
756	518.9355486	3244.613836	6	23.6019993	0.601416	-22.7553005	1	58.24	spring
775	491.1555486	3255.725836	6	23.4472008	0.59557	-13.6829996	0	33.03	spring
779	513.3795486	3255.725836	6	23.5725994	0.574664	-23.0245991	0	46.6	spring
792	513.3795486	3261.281836	6	23.4955997	0.569516	-24.6706009	0	43.2	spring
799	552.2715488	3261.281836	6	23.6063995	0.50513	-30.8264999	0	78.32	spring
805	513.3795486	3266.837836	6	23.4911003	0.551609	-18.2859001	0	40.28	spring
811	546.7155486	3266.837836	6	23.4831009	0.505834	-28.2623005	0	71.38	spring
818	507.8235486	3272.393836	6	23.4750004	0.587139	-19.4002991	1	32.82	spring
819	513.3795486	3272.393836	6	23.4806995	0.525194	-23.4874001	0	37.95	spring
833	513.3795486	3277.949836	6	23.4307995	0.503581	-22.4426994	0	36.33	spring
835	524.4915486	3277.949836	6	23.3838005	0.424026	-26.7926998	0	47.23	spring
853	546.7155486	3283.505836	6	23.3512993	0.481374	-31.1051006	0	68.81	spring
854	552.2715488	3283.505836	6	23.5018997	0.488808	-34.6955986	0	74.36	spring
862	513.3795486	3289.061836	6	23.2987995	0.502298	-21.1900005	0	35.56	spring
865	530.0475486	3289.061836	6	23.2078991	0.43201	-27.9897995	0	52.18	spring
867	541.1595486	3289.061836	6	23.1940002	0.447936	-31.6329994	0	63.28	spring
868	546.7155486	3289.061836	6	23.3715992	0.403856	-35.5533981	0	68.83	spring
891	574.4955495	3261.281835	6	24.4074001	0.370471	-72.1457977	0	99.66	spring
896	568.9395495	3266.837835	6	24.1105995	0.378551	-53.6346016	0	92.98	spring
901	563.3835495	3272.393835	6	23.9962006	0.392468	-45.5984993	0	86.51	spring
902	568.9395495	3272.393835	6	24.1889	0.371315	-55.7196007	0	92	spring
907	563.3835495	3277.949835	6	23.9510994	0.411517	-45.4411011	0	85.81	spring
912	557.8275493	3283.505835	6	23.5809994	0.53043	-40.0999985	0	79.91	spring
106	541.1595486	3327.953836	5	23.2423992	0.378791	-38.0666008	0	72.48	spring
113	491.1555486	3333.509836	5	22.7296009	1.00723	-21.1590996	0	32.09	spring
119	524.4915486	3333.509836	5	22.9710999	0.438538	-31.3243999	0	58.79	spring
138	535.6035486	3339.065836	5	23.0333996	0.382687	-31.8574009	0	71.21	spring
139	541.1595486	3339.065836	5	23.1858006	0.333886	-34.0153008	0	76.26	spring
141	552.2715488	3339.065836	5	23.4776001	0.357321	-37.7999992	0	86.54	spring
172	535.6035486	3350.177836	5	23.0587006	0.384722	-31.0286007	0	75.76	spring
208	546.7155486	3361.289836	5	23.1163998	0.360853	-37.014801	0	85.77	spring
209	552.2715488	3361.289836	5	23.2483006	0.335391	-37.1539993	0	91.33	spring
255	513.3795486	3377.957836	5	22.7022991	0.445894	-27.4881001	0	54.47	spring
291	513.3795486	3389.069836	5	22.4435005	0.489051	-25.4983006	0	55.54	spring
293	524.4915486	3389.069836	5	22.5513	0.481819	-25.2800007	0	66.55	spring
360	496.7115486	3411.293836	5	21.9069996	1.11909	-17.6112003	0	40.69	spring
376	485.5995486	3416.849836	5	21.9405994	2.2138801	-15.3476	0	29.92	spring
426	463.3755486	3433.517836	5	22.7588005	4.3474002	-2.7099099	1	7.86	spring
446	480.0435486	3439.073836	5	22.0018005	3.6231101	-10.8189001	0	19.49	spring
479	480.0435486	3450.185836	5	21.9703007	3.64744	-10.0320997	0	20.01	spring
493	474.4875486	3455.741836	5	22.5853004	5.2648702	-1.9	0	17.99	spring
498	502.2675486	3455.741836	5	21.5286007	1.66137	-16.2000008	0	42.88	spring
510	485.5995486	3461.297836	5	22.0482998	3.4748399	-11.8529997	0	30.15	spring
526	491.1555486	3466.853836	5	21.9104996	3.2704501	-14.7257004	1	37.92	spring
539	480.0435486	3472.409836	5	21.9934998	5.0111899	-5.1290798	0	34.38	spring
563	580.0515495	3300.173835	5	25.4291	0.116605	-336.3420105	0	103.08	spring
569	580.0515495	3305.729835	5	25.1896992	0.138097	-316.3179932	0	103.99	spring
596	563.3835495	3333.509835	5	23.8075008	0.31789	-44.2235985	0	95.38	spring
602	563.3835495	3339.065835	5	23.7660999	0.304363	-42.3903999	0	97	spring
635	580.0515495	3366.845835	5	24.4337006	0.234613	-123.3290024	0	119.15	spring
640	574.4955495	3372.401835	5	23.8561993	0.318268	-47.9201012	0	113.91	spring
810	541.1595486	3266.837836	5	23.3309994	0.488435	-23.8857002	0	66.05	spring
822	530.0475486	3272.393836	5	23.3493996	0.437828	-24.0296001	0	53.84	spring
823	535.6035486	3272.393836	5	23.3532009	0.472911	-23.1198997	0	59.23	spring
834	518.9355486	3277.949836	5	23.3938007	0.455202	-25.0697002	0	41.76	spring
837	535.6035486	3277.949836	5	23.3584003	0.462427	-27.2999992	0	58.21	spring
839	546.7155486	3277.949836	5	23.3547993	0.570416	-31.6236992	0	69.23	spring
848	518.9355486	3283.505836	5	23.3213997	0.440907	-26.4503002	0	41.06	spring
850	530.0475486	3283.505836	5	23.2229004	0.426292	-27.4337006	0	52.15	spring
851	535.6035486	3283.505836	5	23.2483997	0.445322	-28.2999992	0	57.7	spring
866	535.6035486	3289.061836	5	23.2001991	0.447631	-27.7733994	0	57.73	spring
869	552.2715488	3289.061836	5	23.5380001	0.450425	-34.8013	0	74.38	spring
877	563.3835495	3250.169835	5	23.9134998	0.407645	-41.6099014	0	92.64	spring
883	563.3835495	3255.725835	5	23.9780006	0.366953	-43.0999985	1	90.64	spring
885	574.4955495	3255.725835	5	24.8316994	0.326531	-73.3239975	2	101.18	spring
908	568.9395495	3277.949835	5	24.2119007	0.34038	-58.2242012	0	91.34	spring
914	568.9395495	3283.505835	5	24.1921005	0.319232	-60.6920013	0	91.02	spring
918	557.8275493	3289.061835	5	23.6795006	0.467412	-43.0413017	0	79.93	spring
921	574.4955495	3289.061835	5	24.6987991	0.235734	-127.9970016	0	96.59	spring
12	541.1595486	3294.617836	4	23.2038994	0.451309	-32.2580986	0	63.79	spring
104	530.0475486	3327.953836	4	23.0144005	0.437166	-32.7517014	0	61.86	spring
153	524.4915486	3344.621836	4	22.9836998	0.424669	-26.1000004	0	64.36	spring
155	535.6035486	3344.621836	4	23.0916004	0.366221	-32.5545006	0	73.79	spring
156	541.1595486	3344.621836	4	23.2392998	0.323819	-34.327301	0	78.67	spring
157	546.7155486	3344.621836	4	23.3670998	0.307915	-35.3255005	0	83.64	spring
158	552.2715488	3344.621836	4	23.6049995	0.324322	-37.4686012	0	88.67	spring
191	546.7155486	3355.733836	4	23.2476997	0.343169	-34.7801018	0	86.07	spring
276	530.0475486	3383.513836	4	22.7633991	0.451302	-27.6200008	0	72.03	spring
277	535.6035486	3383.513836	4	22.8409996	0.427323	-30.4447994	0	77.37	spring
290	507.8235486	3389.069836	4	22.4701996	0.506672	-21.2000008	0	50.06	spring
311	524.4915486	3394.625836	4	22.2462006	0.509276	-27.1380997	0	66.09	spring
312	530.0475486	3394.625836	4	22.3894997	0.495366	-30.3341007	0	71.64	spring
313	535.6035486	3394.625836	4	22.4885998	0.453515	-31.5265999	0	77.19	spring
324	496.7115486	3400.181836	4	22.1508007	0.861248	-18.0704994	0	38.35	spring
329	524.4915486	3400.181836	4	22.0870991	0.494383	-28.9069004	0	66.09	spring
342	496.7115486	3405.737836	4	22.0161991	0.967856	-20.7891006	0	39.15	spring
378	496.7115486	3416.849836	4	21.7581997	1.2945	-17.9440002	0	40.45	spring
396	496.7115486	3422.405836	4	21.6487007	1.21981	-16.8572006	0	39.29	spring
432	496.7115486	3433.517836	4	21.5776997	1.5266401	-16.1634998	0	37.03	spring
495	485.5995486	3455.741836	4	21.9449997	3.60149	-10.3844995	0	27.28	spring
557	580.0515495	3294.617835	4	25.3206005	0.12806	-324.769989	0	102.46	spring
575	580.0515495	3311.285835	4	25.2884007	0.117968	-318.95401	0	105.18	spring
580	574.4955495	3316.841835	4	24.6933002	0.18058	-170.6170044	0	101.35	spring
610	574.4955495	3344.621835	4	24.7152996	0.193681	-86.5192032	0	109.31	spring
613	557.8275493	3350.177835	4	23.6576004	0.345605	-39.9196014	0	96.06	spring
615	568.9395495	3350.177835	4	23.9815006	0.245101	-45.2060013	0	106.16	spring
621	568.9395495	3355.733835	4	23.9253006	0.270599	-46.3667984	0	108.23	spring
622	574.4955495	3355.733835	4	24.1669006	0.252188	-62.368	0	113.5	spring
627	568.9395495	3361.289835	4	23.8722992	0.302125	-43.446701	0	107.99	spring
650	563.3835495	3383.513835	4	23.4389	0.2967	-39.3933983	0	104.43	spring
657	568.9395495	3389.069835	4	23.4265003	0.31703	-40.4076996	0	110.79	spring
675	568.9395495	3405.737835	4	23.3369999	0.335297	-41.6264	0	110.79	spring
763	491.1555486	3250.169836	4	23.6002998	0.635389	-19.7143002	0	38.19	spring
798	546.7155486	3261.281836	4	23.4995003	0.553285	-26.9363003	0	73.07	spring
824	541.1595486	3272.393836	4	23.3365002	0.474635	-30.2278996	0	64.65	spring
825	546.7155486	3272.393836	4	23.4146004	0.491168	-29.5893002	0	70.09	spring
838	541.1595486	3277.949836	4	23.3034992	0.499623	-27.4783993	0	63.72	spring
840	552.2715488	3277.949836	4	23.5753994	0.516841	-31.4703007	0	74.75	spring
849	524.4915486	3283.505836	4	23.2798004	0.425524	-27.8719006	0	46.6	spring
852	541.1595486	3283.505836	4	23.2532005	0.482652	-29.0823002	0	63.25	spring
876	557.8275493	3250.169835	4	23.7077999	0.473193	-32.1739998	0	87.54	spring
884	568.9395495	3255.725835	4	24.2626991	0.33835	-50.7114983	0	95.89	spring
886	580.0515495	3255.725835	4	25.0949993	0.262893	-126.9729996	1	106.49	spring
890	568.9395495	3261.281835	4	24.2544994	0.340643	-53.8432999	0	94.28	spring
897	574.4955495	3266.837835	4	24.4557991	0.358041	-81.4163971	0	98.42	spring
900	557.8275493	3272.393835	4	23.7805004	0.459996	-39.1035004	0	81.02	spring
909	574.4955495	3277.949835	4	24.4950008	0.27615	-99.1334	0	96.88	spring
915	574.4955495	3283.505835	4	24.6580009	0.239242	-113.4089966	0	96.57	spring
98	496.7115486	3327.953836	3	22.8684006	0.840809	-19.7642994	0	32.09	spring
100	507.8235486	3327.953836	3	22.8143005	0.588014	-26.9717999	0	41.41	spring
101	513.3795486	3327.953836	3	22.8087006	0.494613	-28.4039993	0	46.37	spring
117	513.3795486	3333.509836	3	22.7889004	0.487251	-28.6872997	0	49	spring
154	530.0475486	3344.621836	3	22.9867992	0.416911	-30.3125992	0	69.01	spring
192	552.2715488	3355.733836	3	23.4706001	0.325205	-36.8207016	0	91.61	spring
278	541.1595486	3383.513836	3	22.8439007	0.408721	-31.2999992	0	82.75	spring
280	552.2715488	3383.513836	3	23.0983009	0.33984	-36.0891991	0	93.56	spring
294	530.0475486	3389.069836	3	22.5830994	0.470626	-29.1963997	0	72.07	spring
296	541.1595486	3389.069836	3	22.7045002	0.422603	-32.4943008	0	83.11	spring
297	546.7155486	3389.069836	3	22.8649998	0.392156	-33.0353012	0	88.64	spring
298	552.2715488	3389.069836	3	23.0382996	0.323578	-35.3964996	0	94.18	spring
310	518.9355486	3394.625836	3	22.2471008	0.51327	-25.3353996	0	60.54	spring
322	485.5995486	3400.181836	3	22.1658993	1.5979199	-15.092	0	27.28	spring
328	518.9355486	3400.181836	3	22.0753994	0.546001	-23.5608997	0	60.54	spring
331	535.6035486	3400.181836	3	22.3726006	0.445071	-31.8108006	0	77.19	spring
332	541.1595486	3400.181836	3	22.4657001	0.419054	-34.9958992	0	82.74	spring
335	457.8195486	3405.737836	3	22.5767994	3.13428	-5.7987099	0	8.36	spring
397	502.2675486	3422.405836	3	21.4852009	0.937869	-18.3090992	0	44.79	spring
414	496.7115486	3427.961836	3	21.7049999	1.48589	-17.4615993	1	38.89	spring
415	502.2675486	3427.961836	3	21.5310993	1.20002	-17.9726009	2	44.07	spring
463	480.0435486	3444.629836	3	22.0154991	3.51841	-9.8537197	0	18.95	spring
483	502.2675486	3450.185836	3	21.3953991	1.4091901	-16.2970009	0	41.66	spring
501	518.9355486	3455.741836	3	21.2283001	0.740012	-18.8999996	0	59.06	spring
516	518.9355486	3461.297836	3	21.2546005	0.782817	-17.5939007	0	60.44	spring
529	507.8235486	3466.853836	3	21.4953995	1.43712	-17.5070992	0	52.13	spring
531	518.9355486	3466.853836	3	21.2796993	0.99168	-18.8974991	0	62.28	spring
544	507.8235486	3472.409836	3	21.4790001	1.43712	-15.5103998	0	54.82	spring
546	518.9355486	3472.409836	3	21.2308006	0.99168	-20.7999992	0	64.55	spring
581	580.0515495	3316.841835	3	24.9150009	0.155884	-301.0220032	0	106.65	spring
616	574.4955495	3350.177835	3	24.4206009	0.221654	-72.8450012	0	111.29	spring
619	557.8275493	3355.733835	3	23.5860004	0.331487	-39.0435982	0	97.15	spring
620	563.3835495	3355.733835	3	23.8038998	0.316312	-42.4646988	0	102.69	spring
625	557.8275493	3361.289835	3	23.4440002	0.317639	-39.898201	0	96.88	spring
626	563.3835495	3361.289835	3	23.6830997	0.345093	-41.5825005	0	102.44	spring
644	563.3835495	3377.957835	3	23.4319	0.321144	-38.6573982	0	103.49	spring
649	557.8275493	3383.513835	3	23.2528992	0.311295	-37.4425011	0	98.99	spring
652	574.4955495	3383.513835	3	23.6082001	0.335404	-44.6562996	0	115.35	spring
660	585.6075495	3389.069835	3	24.3703995	0.239224	-101.0029984	0	127.31	spring
663	568.9395495	3394.625835	3	23.4081001	0.331219	-39.8880005	0	110.51	spring
669	568.9395495	3400.181835	3	23.4288006	0.338469	-40.5999985	0	110.51	spring
674	563.3835495	3405.737835	3	23.0757999	0.332382	-40.8120003	0	105.25	spring
772	541.1595486	3250.169836	3	23.4825001	0.549336	-33.2635994	0	72.66	spring
774	552.2715488	3250.169836	3	23.656601	0.507207	-29.8195	0	82.5	spring
780	518.9355486	3255.725836	3	23.5561008	0.547495	-23.7085991	0	50.95	spring
786	552.2715488	3255.725836	3	23.6110001	0.51204	-29.3012009	0	80.25	spring
793	518.9355486	3261.281836	3	23.5303001	0.517579	-20.7562008	0	47.86	spring
806	518.9355486	3266.837836	3	23.4766006	0.487497	-19.5841007	0	45.24	spring
809	535.6035486	3266.837836	3	23.3509007	0.488265	-23.6884995	0	60.75	spring
812	552.2715488	3266.837836	3	23.5806999	0.495277	-31.5352001	0	76.75	spring
826	552.2715488	3272.393836	3	23.5464993	0.496992	-34.2686005	0	75.55	spring
855	474.4875486	3289.061836	3	23.1375999	0.370503	3	0	4.62	spring
873	574.4955495	3244.613835	3	24.4489002	0.329945	-69.4862976	0	105.04	spring
879	574.4955495	3250.169835	3	24.4888	0.329945	-72.4768982	0	102.98	spring
881	585.6075495	3250.169835	3	25.6098995	0.122855	-288.9289856	0	113.46	spring
882	557.8275493	3255.725835	3	23.7222004	0.448456	-33.9719009	0	85.42	spring
888	557.8275493	3261.281835	3	23.7786007	0.474521	-35.4992981	0	83.61	spring
889	563.3835495	3261.281835	3	24.0576992	0.358044	-44.2927017	0	88.93	spring
895	563.3835495	3266.837835	3	23.8717995	0.411721	-45.3338013	0	87.55	spring
903	574.4955495	3272.393835	3	24.5496006	0.297353	-90.6867981	0	97.5	spring
114	496.7115486	3333.509836	2	22.7364998	0.82717	-21.2434998	0	35.78	spring
125	463.3755486	3339.065836	2	22.5132008	3.0538001	-14.5376997	0	24.19	spring
279	546.7155486	3383.513836	2	22.9020004	0.390012	-32.8811989	0	88.14	spring
295	535.6035486	3389.069836	2	22.6821995	0.43562	-31.9036007	0	77.59	spring
307	502.2675486	3394.625836	2	22.3589993	0.676021	-23.0137997	0	43.89	spring
308	507.8235486	3394.625836	2	22.2628994	0.548985	-21.8644009	0	49.44	spring
309	513.3795486	3394.625836	2	22.1632996	0.529645	-23.6345997	0	54.99	spring
314	541.1595486	3394.625836	2	22.5872002	0.424012	-33.4860992	0	82.74	spring
330	530.0475486	3400.181836	2	22.2110996	0.462054	-28.4291992	0	71.64	spring
333	546.7155486	3400.181836	2	22.6769009	0.387968	-35.9380989	0	88.3	spring
334	552.2715488	3400.181836	2	22.8558998	0.364301	-36.5	0	93.85	spring
340	485.5995486	3405.737836	2	22.1103001	1.82427	-15.8941002	0	28.39	spring
347	524.4915486	3405.737836	2	21.8500004	0.533103	-26.2935009	0	66.55	spring
351	546.7155486	3405.737836	2	22.5154991	0.412119	-36.1615982	0	88.64	spring
352	552.2715488	3405.737836	2	22.6807003	0.38283	-37.0470009	0	94.18	spring
358	485.5995486	3411.293836	2	22.0105991	1.75994	-14.0028	1	30.48	spring
361	502.2675486	3411.293836	2	21.8129005	0.901217	-20.1068001	1	45.95	spring
379	502.2675486	3416.849836	2	21.5624008	1.03462	-18.6567993	0	45.82	spring
382	518.9355486	3416.849836	2	21.5634003	0.664277	-25.4855995	0	62.12	spring
383	524.4915486	3416.849836	2	21.5969009	0.534179	-26.7569008	0	67.59	spring
384	530.0475486	3416.849836	2	21.7910004	0.477396	-32.5393982	1	73.08	spring
401	524.4915486	3422.405836	2	21.6322994	0.554896	-24.7905006	0	66.86	spring
402	530.0475486	3422.405836	2	21.8190002	0.511452	-30.4916	0	72.15	spring
407	457.8195486	3427.961836	2	22.8721008	4.2987499	-1.61719	0	0	spring
486	518.9355486	3450.185836	2	21.2255001	0.719489	-18.7169991	0	58.18	spring
570	585.6075495	3305.729835	2	25.5205994	0.107955	-402.4509888	0	109.45	spring
576	585.6075495	3311.285835	2	25.6096992	0.0980043	-394.9219971	0	110.58	spring
586	574.4955495	3322.397835	2	24.5296993	0.23577	-161.352005	0	103.17	spring
598	574.4955495	3333.509835	2	24.7310009	0.216155	-132.4230042	0	106.13	spring
604	574.4955495	3339.065835	2	24.4699001	0.244845	-105.7259979	0	107.59	spring
605	580.0515495	3339.065835	2	25.0550995	0.146401	-232.246994	0	112.92	spring
611	580.0515495	3344.621835	2	25.1298008	0.135162	-220.5789948	0	114.57	spring
617	580.0515495	3350.177835	2	24.7588997	0.178258	-205.6869965	0	116.45	spring
628	574.4955495	3361.289835	2	24.0508995	0.269323	-55.0906982	0	113.55	spring
629	580.0515495	3361.289835	2	24.5240993	0.221003	-153.0980072	0	119.1	spring
642	585.6075495	3372.401835	2	24.8990993	0.172436	-229.5339966	1	124.99	spring
646	574.4955495	3377.957835	2	23.8913994	0.318494	-45.3354988	0	114.5	spring
654	585.6075495	3383.513835	2	24.3124008	0.2336	-140.3150024	0	126.3	spring
666	585.6075495	3394.625835	2	23.9720993	0.306892	-65.2951965	0	127.17	spring
672	585.6075495	3400.181835	2	24.0655003	0.325783	-49.467701	0	127.17	spring
673	557.8275493	3405.737835	2	22.9556007	0.346684	-39.5910988	0	99.71	spring
676	574.4955495	3405.737835	2	23.4878998	0.343429	-41.2061996	0	116.33	spring
678	585.6075495	3405.737835	2	23.8642998	0.366007	-47.1940994	0	127.42	spring
680	563.3835495	3411.293835	2	23.0140991	0.360978	-40.6040001	0	105.84	spring
681	568.9395495	3411.293835	2	23.2961006	0.342599	-42.7476006	0	111.35	spring
682	574.4955495	3411.293835	2	23.5081997	0.350353	-41.7574997	0	116.86	spring
718	574.4955495	3444.629835	2	22.5814991	0.404594	-40.3317986	0	113.39	spring
725	580.0515495	3450.185835	2	22.5921993	0.415788	-43.2999992	0	119.11	spring
731	580.0515495	3455.741835	2	22.3988991	0.380462	-40.9000015	0	119.54	spring
737	580.0515495	3461.297835	2	22.2915993	0.375025	-42.4194984	0	120.23	spring
738	585.6075495	3461.297835	2	22.4759007	0.365167	-43.3176003	0	125.73	spring
744	585.6075495	3466.853835	2	22.3498001	0.363221	-42.7000008	0	126.63	spring
751	491.1555486	3244.613836	2	23.5776997	0.635389	-16.3024006	0	43.44	spring
761	546.7155486	3244.613836	2	23.5806999	0.549113	-31.7129002	0	80.26	spring
769	524.4915486	3250.169836	2	23.5151005	0.56289	-24.6856995	0	58.73	spring
770	530.0475486	3250.169836	2	23.4654007	0.539833	-25.2481995	0	63.23	spring
773	546.7155486	3250.169836	2	23.5352993	0.549113	-29.9797001	0	77.54	spring
783	535.6035486	3255.725836	2	23.4171009	0.544388	-26.3892994	0	65.12	spring
784	541.1595486	3255.725836	2	23.4396	0.542055	-25.6737003	0	70.08	spring
787	485.5995486	3261.281836	2	23.4171009	1.91211	-17.3470993	0	25.88	spring
795	530.0475486	3261.281836	2	23.3320999	0.522425	-23.0312996	0	57.66	spring
796	535.6035486	3261.281836	2	23.3031998	0.508476	-22.3423004	0	62.73	spring
813	480.0435486	3272.393836	2	23.4659996	1.9104199	-16.5051994	0	13.77	spring
820	518.9355486	3272.393836	2	23.4668007	0.48942	-21.434	0	43.18	spring
870	557.8275493	3244.613835	2	23.7254009	0.473193	-32.5171013	0	89.96	spring
871	563.3835495	3244.613835	2	23.9118004	0.407645	-39.5052986	1	94.93	spring
875	585.6075495	3244.613835	2	25.4309006	0.122855	-192.4470062	0	115.33	spring
878	568.9395495	3250.169835	2	24.1151009	0.356542	-49.101799	0	97.79	spring
880	580.0515495	3250.169835	2	25.1483002	0.238843	-112.1959991	0	108.2	spring
892	580.0515495	3261.281835	2	25.0974007	0.235313	-145.5480042	0	105.05	spring
894	557.8275493	3266.837835	2	23.6910992	0.467298	-38.8925018	0	82.14	spring
913	563.3835495	3283.505835	2	23.8066998	0.473069	-45.8128014	0	85.47	spring
916	580.0515495	3283.505835	2	25.1795006	0.141188	-309.5979919	0	102.13	spring
116	507.8235486	3333.509836	1	22.7576008	0.540058	-24.0713005	0	44.33	spring
315	546.7155486	3394.625836	1	22.7485008	0.383501	-36.2019005	0	88.3	spring
316	552.2715488	3394.625836	1	22.8104992	0.364607	-36.2000008	0	93.85	spring
325	502.2675486	3400.181836	1	22.1271992	0.682895	-20.9906006	0	43.89	spring
326	507.8235486	3400.181836	1	22.0365009	0.604025	-21.0328999	0	49.44	spring
327	513.3795486	3400.181836	1	21.9895	0.584617	-21.4272003	0	54.99	spring
346	518.9355486	3405.737836	1	21.9629002	0.591826	-24.2535	0	61.04	spring
348	530.0475486	3405.737836	1	22.0025005	0.469034	-32.0938988	0	72.07	spring
350	541.1595486	3405.737836	1	22.2891998	0.448877	-35.0233994	0	83.11	spring
362	507.8235486	3411.293836	1	21.7710991	0.776203	-20.4384003	0	51.28	spring
364	518.9355486	3411.293836	1	21.7870998	0.64197	-24.1786003	0	62.05	spring
365	524.4915486	3411.293836	1	21.7320995	0.559188	-26.2999992	0	67.47	spring
366	530.0475486	3411.293836	1	21.8171005	0.483009	-28.0617008	0	72.92	spring
369	546.7155486	3411.293836	1	22.3885002	0.418534	-33.6136017	0	89.34	spring
370	552.2715488	3411.293836	1	22.5328999	0.424258	-36.7807007	0	94.83	spring
380	507.8235486	3416.849836	1	21.5093994	0.885325	-21.9449997	0	51.22	spring
381	513.3795486	3416.849836	1	21.5429993	0.779481	-22.4146996	0	56.66	spring
387	546.7155486	3416.849836	1	22.2033997	0.446664	-34.7943993	0	89.59	spring
388	552.2715488	3416.849836	1	22.3822002	0.458915	-34.8157005	0	95.03	spring
400	518.9355486	3422.405836	1	21.5827999	0.632462	-21.8113995	0	61.37	spring
403	535.6035486	3422.405836	1	21.7994995	0.49085	-28.0545998	0	77.48	spring
406	552.2715488	3422.405836	1	22.2936001	0.452224	-34.0721016	0	93.62	spring
416	507.8235486	3427.961836	1	21.4993992	0.947564	-22.1527996	0	49.3	spring
418	518.9355486	3427.961836	1	21.4428997	0.706591	-25.5312996	0	59.93	spring
419	524.4915486	3427.961836	1	21.3540993	0.651233	-24.5988007	0	65.31	spring
420	530.0475486	3427.961836	1	21.4664993	0.568594	-24.4438992	0	70.71	spring
421	535.6035486	3427.961836	1	21.6170998	0.516143	-28.4498005	0	76.14	spring
434	507.8235486	3433.517836	1	21.4818993	0.958748	-20.9430008	0	47.81	spring
436	518.9355486	3433.517836	1	21.4044991	0.712474	-22.3873005	0	58.71	spring
437	524.4915486	3433.517836	1	21.3355007	0.64353	-22.2835007	0	64.19	spring
439	535.6035486	3433.517836	1	21.4465008	0.54049	-26.9258003	0	75.19	spring
451	507.8235486	3439.073836	1	21.3637009	1.04083	-18.6422997	0	46.94	spring
452	513.3795486	3439.073836	1	21.3663006	0.85317	-18.0207005	0	52.47	spring
453	518.9355486	3439.073836	1	21.3400993	0.702966	-21.5576992	0	58.01	spring
454	524.4915486	3439.073836	1	21.2821007	0.59895	-20.3661003	0	63.55	spring
456	535.6035486	3439.073836	1	21.3241997	0.528544	-23.4640007	0	74.63	spring
469	513.3795486	3444.629836	1	21.2819004	0.796087	-21.5028992	0	52.27	spring
470	518.9355486	3444.629836	1	21.2600002	0.677914	-18.7141991	0	57.83	spring
471	524.4915486	3444.629836	1	21.2241993	0.617266	-18.3838005	0	63.39	spring
473	535.6035486	3444.629836	1	21.3043003	0.508972	-20.9368	0	74.5	spring
477	468.9315486	3450.185836	1	22.7763996	5.9368401	-1.94013	1	10.15	spring
485	513.3795486	3450.185836	1	21.2007008	0.924382	-19.4298	0	52.67	spring
487	524.4915486	3450.185836	1	21.2569008	0.602765	-22.5776005	0	63.71	spring
489	535.6035486	3450.185836	1	21.2968006	0.498357	-22.9596996	0	74.77	spring
490	541.1595486	3450.185836	1	21.2737007	0.476798	-26.9092007	0	80.31	spring
500	513.3795486	3455.741836	1	21.3342991	1.0083801	-19.0734997	0	53.63	spring
505	541.1595486	3455.741836	1	21.2861996	0.453981	-30.4542007	0	80.94	spring
514	507.8235486	3461.297836	1	21.427	1.25271	-19.6135998	0	49.91	spring
520	541.1595486	3461.297836	1	21.2989998	0.438924	-25.2143993	0	81.95	spring
523	474.4875486	3466.853836	1	22.5806007	2.19856	-1.12941	0	26.73	spring
535	541.1595486	3466.853836	1	21.2108994	0.449404	-25.8286991	0	83.32	spring
545	513.3795486	3472.409836	1	21.3848	1.2354701	-18.1152	1	59.63	spring
550	541.1595486	3472.409836	1	21.1632996	0.449404	-26.3862	0	85.03	spring
558	585.6075495	3294.617835	1	25.6490993	0.100821	-409.0809937	0	108	spring
564	585.6075495	3300.173835	1	25.5790997	0.101158	-399.4129944	0	108.58	spring
582	585.6075495	3316.841835	1	25.4601002	0.109313	-385.0409851	0	111.98	spring
587	580.0515495	3322.397835	1	25.1977005	0.133144	-289.0780029	0	108.39	spring
588	585.6075495	3322.397835	1	25.6182003	0.103061	-372.5610046	0	113.64	spring
592	574.4955495	3327.953835	1	24.7614002	0.190196	-150.5299988	0	104.94	spring
594	585.6075495	3327.953835	1	25.5373993	0.104898	-352.3970032	0	115.54	spring
599	580.0515495	3333.509835	1	25.1697006	0.12811	-250.0800018	0	111.53	spring
600	585.6075495	3333.509835	1	25.4286003	0.106427	-331.4349976	0	116.95	spring
606	585.6075495	3339.065835	1	25.3391991	0.111921	-317.5119934	0	118.28	spring
612	585.6075495	3344.621835	1	25.2259998	0.11453	-312.4259949	0	119.85	spring
618	585.6075495	3350.177835	1	25.2226009	0.126272	-294.2390137	0	121.65	spring
623	580.0515495	3355.733835	1	24.8178997	0.168544	-175.9129944	0	118.57	spring
624	585.6075495	3355.733835	1	25.2635994	0.116261	-285.3970032	0	123.68	spring
630	585.6075495	3361.289835	1	24.9897995	0.155577	-279.9389954	0	124.66	spring
636	585.6075495	3366.845835	1	25.0776997	0.155343	-257.9849854	0	124.7	spring
648	585.6075495	3377.957835	1	24.5503006	0.209348	-201.0140076	0	125.52	spring
655	557.8275493	3389.069835	1	23.1581001	0.304622	-37.1842995	0	99.71	spring
656	563.3835495	3389.069835	1	23.3362999	0.296471	-39.2387009	0	105.25	spring
658	574.4955495	3389.069835	1	23.5305004	0.340392	-43.5769005	0	116.33	spring
659	580.0515495	3389.069835	1	23.8950996	0.312487	-46.3055	0	121.87	spring
667	557.8275493	3400.181835	1	23.1602993	0.330841	-38.3497009	0	99.4	spring
677	580.0515495	3405.737835	1	23.6730995	0.381495	-44.1260986	0	121.87	spring
679	557.8275493	3411.293835	1	22.7306004	0.409598	-39.4822006	0	100.33	spring
683	580.0515495	3411.293835	1	23.6233997	0.380391	-43.0867004	0	122.38	spring
684	585.6075495	3411.293835	1	23.7252007	0.393083	-44.7725983	0	127.9	spring
688	574.4955495	3416.849835	1	23.2985001	0.369687	-39.9910011	0	116.52	spring
690	585.6075495	3416.849835	1	23.6711998	0.373223	-41.1110992	0	127.36	spring
691	557.8275493	3422.405835	1	22.5240002	0.438936	-36.9337997	0	99.03	spring
694	574.4955495	3422.405835	1	23.2234993	0.392185	-39.1832008	0	115.37	spring
696	585.6075495	3422.405835	1	23.5210991	0.353464	-41.1674004	0	126.3	spring
697	557.8275493	3427.961835	1	22.1219997	0.439452	-34.8059998	0	97.99	spring
698	563.3835495	3427.961835	1	22.4048004	0.431346	-36.9269981	0	103.48	spring
700	574.4955495	3427.961835	1	22.9920998	0.415656	-39.7734985	0	114.47	spring
702	585.6075495	3427.961835	1	23.3689995	0.402132	-40.7000008	0	125.49	spring
704	563.3835495	3433.517835	1	22.2667007	0.42731	-34.7554016	0	102.78	spring
706	574.4955495	3433.517835	1	22.6798992	0.422119	-41.0890999	0	113.84	spring
708	585.6075495	3433.517835	1	23.2745991	0.432109	-43.2999992	0	124.91	spring
710	563.3835495	3439.073835	1	21.9776993	0.420299	-36.6421013	0	102.38	spring
711	568.9395495	3439.073835	1	22.3169003	0.415059	-36.9478989	0	107.93	spring
712	574.4955495	3439.073835	1	22.6051006	0.425284	-38.4126015	0	113.48	spring
714	585.6075495	3439.073835	1	23.118	0.421835	-46.4513016	0	124.58	spring
717	568.9395495	3444.629835	1	22.3374996	0.396589	-36.743	0	107.83	spring
719	580.0515495	3444.629835	1	22.7296009	0.425202	-45.3238983	0	118.94	spring
720	585.6075495	3444.629835	1	22.9319	0.455063	-47.2420998	0	124.5	spring
724	574.4955495	3450.185835	1	22.3955994	0.388601	-39.5355988	0	113.57	spring
726	585.6075495	3450.185835	1	22.7943001	0.421178	-45.8442001	0	124.66	spring
732	585.6075495	3455.741835	1	22.6464996	0.389779	-43.7594986	0	125.07	spring
743	580.0515495	3466.853835	1	22.0834999	0.380096	-41.4216995	0	121.17	spring
749	580.0515495	3472.409835	1	22.0835991	0.380096	-41.2000008	0	122.35	spring
750	585.6075495	3472.409835	1	22.2126999	0.363221	-42.2985001	0	127.76	spring
757	524.4915486	3244.613836	1	23.5480995	0.56289	-23.4668007	1	62.28	spring
758	530.0475486	3244.613836	1	23.5167999	0.539833	-25.8999996	0	66.53	spring
760	541.1595486	3244.613836	1	23.5557003	0.549336	-29.4543991	0	75.55	spring
762	552.2715488	3244.613836	1	23.6401997	0.507207	-29.4277	2	85.06	spring
771	535.6035486	3250.169836	1	23.4734001	0.53578	-28.1707001	0	67.88	spring
782	530.0475486	3255.725836	1	23.4265995	0.517918	-26.4253998	0	60.25	spring
794	524.4915486	3261.281836	1	23.4381008	0.505574	-20.6518993	0	52.7	spring
807	524.4915486	3266.837836	1	23.4295006	0.473837	-20.1004009	0	50.33	spring
808	530.0475486	3266.837836	1	23.3610992	0.477588	-19.5767002	0	55.51	spring
874	580.0515495	3244.613835	1	24.8281002	0.238843	-100.0309982	0	110.17	spring
887	585.6075495	3255.725835	1	25.5993996	0.124497	-402.6749878	0	111.83	spring
893	585.6075495	3261.281835	1	25.6224995	0.121997	-403.0740051	0	110.45	spring
898	580.0515495	3266.837835	1	25.0247002	0.187457	-194.4210052	0	103.88	spring
899	585.6075495	3266.837835	1	25.5114002	0.122925	-394.7990112	0	109.35	spring
904	580.0515495	3272.393835	1	25.0233002	0.166455	-271.5409851	0	103	spring
905	585.6075495	3272.393835	1	25.4566002	0.116509	-403.8519897	0	108.51	spring
910	580.0515495	3277.949835	1	25.0951996	0.160925	-313.0209961	0	102.41	spring
911	585.6075495	3277.949835	1	25.6110001	0.109672	-402.7879944	0	107.95	spring
917	585.6075495	3283.505835	1	25.4620991	0.116006	-401.9370117	0	107.68	spring
922	580.0515495	3289.061835	1	25.2633991	0.134632	-335.3880005	0	102.14	spring
923	585.6075495	3289.061835	1	25.6781006	0.102678	-406.3859863	0	107.7	spring
343	502.2675486	3405.737836	0	21.9990997	0.806586	-22.2784996	0	44.59	spring
344	507.8235486	3405.737836	0	21.9445992	0.742827	-24.1068993	0	50.06	spring
345	513.3795486	3405.737836	0	21.8906002	0.649268	-26.0914993	0	55.54	spring
349	535.6035486	3405.737836	0	22.125	0.466016	-32.7263985	0	77.59	spring
353	457.8195486	3411.293836	0	22.6081009	3.25982	5.48946	0	13.9	spring
363	513.3795486	3411.293836	0	21.7926998	0.69218	-20.3724003	0	56.65	spring
367	535.6035486	3411.293836	0	22.0384998	0.466719	-27.0909004	0	78.38	spring
368	541.1595486	3411.293836	0	22.2605991	0.430345	-35.4926987	0	83.85	spring
371	457.8195486	3416.849836	0	22.3579998	3.9017401	-4.3942399	0	11.11	spring
385	535.6035486	3416.849836	0	21.9944992	0.444365	-35.1405983	0	78.57	spring
386	541.1595486	3416.849836	0	22.0944004	0.421601	-33.3241005	0	84.08	spring
389	457.8195486	3422.405836	0	22.4733009	3.79421	-3.4459801	0	5.56	spring
398	507.8235486	3422.405836	0	21.4570007	0.881893	-20.0573997	0	50.31	spring
399	513.3795486	3422.405836	0	21.4836998	0.735436	-21.4733009	0	55.84	spring
404	541.1595486	3422.405836	0	21.8190002	0.450037	-31.7383995	0	82.83	spring
405	546.7155486	3422.405836	0	22.0112	0.455607	-34.3512001	0	88.21	spring
417	513.3795486	3427.961836	0	21.4225006	0.796013	-23.9591999	0	54.59	spring
422	541.1595486	3427.961836	0	21.6788998	0.477307	-27.9286995	1	81.58	spring
423	546.7155486	3427.961836	0	21.8010006	0.463578	-29.2450008	0	87.04	spring
424	552.2715488	3427.961836	0	21.9151001	0.448749	-33.3431015	0	92.51	spring
425	457.8195486	3433.517836	0	22.8626003	4.3474002	-1.12779	0	5.56	spring
433	502.2675486	3433.517836	0	21.4869995	1.18514	-18.1214008	0	42.4	spring
435	513.3795486	3433.517836	0	21.4433994	0.785516	-20.3281002	0	53.25	spring
438	530.0475486	3433.517836	0	21.3945999	0.58588	-25.2761993	0	69.68	spring
440	541.1595486	3433.517836	0	21.4598007	0.499755	-28.9361992	0	80.69	spring
441	546.7155486	3433.517836	0	21.5021992	0.483042	-31.6471004	0	86.21	spring
442	552.2715488	3433.517836	0	21.6369991	0.462685	-34.0982018	0	91.73	spring
450	502.2675486	3439.073836	0	21.4202003	1.29331	-17.0184994	0	41.42	spring
455	530.0475486	3439.073836	0	21.3255005	0.563841	-24.2423	0	69.09	spring
457	541.1595486	3439.073836	0	21.3799992	0.507211	-25.7504005	0	80.18	spring
458	546.7155486	3439.073836	0	21.4503994	0.47056	-27.4284992	0	85.73	spring
459	552.2715488	3439.073836	0	21.5312004	0.442178	-30.6788006	0	91.28	spring
467	502.2675486	3444.629836	0	21.3789997	1.36922	-15.2205	0	41.16	spring
468	507.8235486	3444.629836	0	21.2458992	1.01603	-19.3644009	0	46.72	spring
472	530.0475486	3444.629836	0	21.1429005	0.545222	-22.0105	0	68.94	spring
474	541.1595486	3444.629836	0	21.3855	0.482874	-25.8451996	0	80.05	spring
475	546.7155486	3444.629836	0	21.4363003	0.462066	-29.4073009	0	85.61	spring
476	552.2715488	3444.629836	0	21.4603996	0.442023	-30.9174995	0	91.16	spring
484	507.8235486	3450.185836	0	21.2308998	1.04101	-16.0228996	0	47.16	spring
488	530.0475486	3450.185836	0	21.2807999	0.551209	-23.2301998	0	69.24	spring
491	546.7155486	3450.185836	0	21.3593998	0.445729	-29.3085995	0	85.85	spring
492	552.2715488	3450.185836	0	21.4158001	0.419327	-30.8995991	0	91.39	spring
499	507.8235486	3455.741836	0	21.4626999	1.4109401	-17.1758003	0	48.23	spring
502	524.4915486	3455.741836	0	21.1590996	0.592642	-20.9822006	1	64.51	spring
503	530.0475486	3455.741836	0	21.1343994	0.533528	-20.7028999	0	69.98	spring
504	535.6035486	3455.741836	0	21.1329002	0.508164	-27.1835003	0	75.46	spring
506	546.7155486	3455.741836	0	21.3348007	0.418028	-30.7243004	0	86.44	spring
507	552.2715488	3455.741836	0	21.4144001	0.404064	-31.9589996	0	91.95	spring
508	474.4875486	3461.297836	0	22.6287994	4.2635999	-0.68384	0	22.09	spring
515	513.3795486	3461.297836	0	21.3332996	0.976477	-16.7035999	0	55.14	spring
517	524.4915486	3461.297836	0	21.1742001	0.627188	-21.5895996	0	65.77	spring
518	530.0475486	3461.297836	0	21.2271004	0.536202	-23.0862007	0	71.14	spring
519	535.6035486	3461.297836	0	21.1695004	0.486768	-24.3045998	0	76.54	spring
521	546.7155486	3461.297836	0	21.3085003	0.414081	-27.5384998	0	87.39	spring
522	552.2715488	3461.297836	0	21.3696003	0.406288	-34.3773994	0	92.84	spring
530	513.3795486	3466.853836	0	21.4839001	1.2354701	-18.1634007	0	57.16	spring
532	524.4915486	3466.853836	0	21.1023998	0.698387	-20.0258007	0	67.47	spring
533	530.0475486	3466.853836	0	21.2269993	0.539315	-25.3696003	0	72.71	spring
534	535.6035486	3466.853836	0	21.1818008	0.484097	-23.0807991	0	78	spring
536	546.7155486	3466.853836	0	21.2775002	0.415368	-27.0494995	0	88.67	spring
537	552.2715488	3466.853836	0	21.3554001	0.385755	-31.2761002	0	94.05	spring
538	474.4875486	3472.409836	0	22.1221008	2.19856	-1.12941	0	31.66	spring
547	524.4915486	3472.409836	0	21.1742001	0.698387	-22.4895	0	69.57	spring
548	530.0475486	3472.409836	0	21.1513004	0.539315	-21.3561001	0	74.67	spring
549	535.6035486	3472.409836	0	21.1459007	0.484097	-24.3985996	0	79.83	spring
551	546.7155486	3472.409836	0	21.2742004	0.415368	-27.3253994	0	90.28	spring
552	552.2715488	3472.409836	0	21.3645992	0.385755	-30.6874008	0	95.57	spring
593	580.0515495	3327.953835	0	25.2007999	0.125832	-274.4689941	0	110.38	spring
661	557.8275493	3394.625835	0	23.0485992	0.323396	-37.5423012	0	99.4	spring
662	563.3835495	3394.625835	0	23.2861996	0.310008	-39.9000015	0	104.96	spring
664	574.4955495	3394.625835	0	23.5352001	0.354433	-43.3970985	0	116.07	spring
665	580.0515495	3394.625835	0	23.6322994	0.354441	-47.3216019	0	121.62	spring
668	563.3835495	3400.181835	0	23.3498001	0.332334	-39.8769989	0	104.96	spring
670	574.4955495	3400.181835	0	23.5935993	0.353157	-42.2391014	0	116.07	spring
671	580.0515495	3400.181835	0	23.7478008	0.345426	-43.9245987	0	121.62	spring
685	557.8275493	3416.849835	0	22.5865993	0.449006	-34.6180992	0	100.38	spring
686	563.3835495	3416.849835	0	22.8999996	0.405224	-36.0568008	0	105.74	spring
687	568.9395495	3416.849835	0	23.0368004	0.380467	-39.7826004	0	111.12	spring
689	580.0515495	3416.849835	0	23.5027008	0.373278	-41.6343994	0	121.93	spring
692	563.3835495	3422.405835	0	22.6124992	0.429395	-36.0231018	0	104.47	spring
693	568.9395495	3422.405835	0	22.9200001	0.40668	-36.726799	0	109.91	spring
695	580.0515495	3422.405835	0	23.4698009	0.379691	-38.6038017	0	120.83	spring
699	568.9395495	3427.961835	0	22.7171001	0.426035	-38.514801	0	108.97	spring
701	580.0515495	3427.961835	0	23.1650009	0.410143	-41.3703003	0	119.98	spring
703	557.8275493	3433.517835	0	21.9151993	0.451603	-34.1016998	0	97.25	spring
705	568.9395495	3433.517835	0	22.5237999	0.417113	-40.3675003	0	108.31	spring
707	580.0515495	3433.517835	0	22.9813004	0.430077	-42.9556999	0	119.37	spring
709	557.8275493	3439.073835	0	21.6854	0.433182	-36.4131012	0	96.83	spring
713	580.0515495	3439.073835	0	22.8971004	0.426561	-45.4000015	0	119.03	spring
715	557.8275493	3444.629835	0	21.5758991	0.420069	-31.9332008	0	96.72	spring
716	563.3835495	3444.629835	0	21.8995991	0.405564	-35.3979988	0	102.27	spring
721	557.8275493	3450.185835	0	21.5886002	0.408641	-32.297699	0	96.93	spring
722	563.3835495	3450.185835	0	21.8789005	0.396898	-35.8143005	0	102.47	spring
723	568.9395495	3450.185835	0	22.0489006	0.392674	-37.7999992	0	108.02	spring
727	557.8275493	3455.741835	0	21.5363998	0.411332	-33.1691017	0	97.46	spring
728	563.3835495	3455.741835	0	21.6107006	0.409389	-36.2298012	0	102.98	spring
729	568.9395495	3455.741835	0	21.8192997	0.40154	-38.6691017	0	108.5	spring
730	574.4955495	3455.741835	0	22.1699009	0.395073	-39.2187996	0	114.02	spring
733	557.8275493	3461.297835	0	21.4685001	0.417163	-34.2975998	0	98.3	spring
734	563.3835495	3461.297835	0	21.6961002	0.416966	-37.5093002	0	103.77	spring
735	568.9395495	3461.297835	0	21.9192009	0.407441	-39.2818985	0	109.25	spring
736	574.4955495	3461.297835	0	22.1436005	0.391772	-40.7052002	0	114.74	spring
739	557.8275493	3466.853835	0	21.4738007	0.399039	-35.0956001	0	99.44	spring
740	563.3835495	3466.853835	0	21.6368999	0.408143	-39.5607986	0	104.86	spring
741	568.9395495	3466.853835	0	21.7325993	0.400798	-39.4832001	0	110.28	spring
742	574.4955495	3466.853835	0	21.8561001	0.393392	-40.165699	0	115.72	spring
745	557.8275493	3472.409835	0	21.5471992	0.399039	-32.6660004	0	100.88	spring
746	563.3835495	3472.409835	0	21.5743008	0.408143	-36.4552002	0	106.22	spring
747	568.9395495	3472.409835	0	21.6772003	0.400798	-39.5890999	0	111.58	spring
748	574.4955495	3472.409835	0	21.8887005	0.393392	-40.5872002	0	116.96	spring
759	535.6035486	3244.613836	0	23.5130005	0.53578	-30.1537991	0	70.97	spring
781	524.4915486	3255.725836	0	23.4395008	0.536714	-28.4291992	0	55.52	spring
785	546.7155486	3255.725836	0	23.5694008	0.543115	-27.0828991	0	75.13	spring
797	541.1595486	3261.281836	0	23.3188	0.51102	-27.618	0	67.87	spring
821	524.4915486	3272.393836	0	23.4377995	0.440545	-23.7488995	0	48.49	spring
872	568.9395495	3244.613835	0	24.1681004	0.356542	-47.3021011	0	99.96	spring
0	474.4875486	3294.617836	8	26.9573994	1.60499	-16.8911991	0	9.29	summer
1	480.0435486	3294.617836	27	26.9573994	1.60499	-16.8911991	0	8.87	summer
2	485.5995486	3294.617836	19	26.9571991	1.67143	-18.2383995	0	11.52	summer
3	491.1555486	3294.617836	13	27.0007992	0.954434	-17.5452995	0	15.76	summer
4	496.7115486	3294.617836	7	27.0704994	0.756186	-19.6590004	0	20.64	summer
5	502.2675486	3294.617836	10	27.0515995	0.5902	-19.7835007	0	25.79	summer
6	507.8235486	3294.617836	10	27.0130005	0.525116	-21.2896004	4	31.09	summer
7	513.3795486	3294.617836	6	27.0270996	0.428952	-23.5772991	0	36.46	summer
8	518.9355486	3294.617836	7	27.0025997	0.384974	-26.7119007	0	41.88	summer
9	524.4915486	3294.617836	13	27.0597992	0.361326	-26.0886993	0	47.33	summer
10	530.0475486	3294.617836	12	27.0799999	0.338278	-28.3104992	0	52.8	summer
11	535.6035486	3294.617836	12	27.0823994	0.324023	-31.125	1	58.29	summer
12	541.1595486	3294.617836	6	27.1315002	0.307848	-32.2580986	0	63.79	summer
13	546.7155486	3294.617836	5	27.2325993	0.278375	-36.5373001	0	69.3	summer
14	552.2715488	3294.617836	4	27.4204998	0.243987	-38.6817017	0	74.81	summer
15	474.4875486	3300.173836	18	27.1872997	0.337465	-15.8478003	0	8.59	summer
16	480.0435486	3300.173836	33	26.9139996	1.86684	-15.8478003	0	11.78	summer
17	485.5995486	3300.173836	24	26.9699993	1.41539	-15.7491999	0	16.1	summer
18	491.1555486	3300.173836	16	26.9957008	0.864679	-19.7999992	0	19.37	summer
19	496.7115486	3300.173836	22	27.0063992	0.706729	-19.4888	0	23.51	summer
20	502.2675486	3300.173836	33	27.0410995	0.548638	-22.0834007	3	28.14	summer
21	507.8235486	3300.173836	16	27.0020008	0.458335	-25.0007	0	33.06	summer
22	513.3795486	3300.173836	15	27.0042	0.400526	-26.6629009	0	38.15	summer
23	518.9355486	3300.173836	16	27.0079994	0.374865	-25.8192997	0	43.36	summer
24	524.4915486	3300.173836	15	27.0450001	0.351069	-29.7423992	1	48.65	summer
25	530.0475486	3300.173836	10	27.0716991	0.334061	-31.3246002	0	53.99	summer
26	535.6035486	3300.173836	9	27.0781994	0.298729	-34.1096001	0	59.37	summer
27	541.1595486	3300.173836	12	27.1282997	0.301863	-34.8082008	0	64.77	summer
28	546.7155486	3300.173836	15	27.2192993	0.289178	-37.1083984	0	70.21	summer
29	552.2715488	3300.173836	9	27.4025002	0.249205	-38.7999992	0	75.66	summer
30	474.4875486	3305.729836	132	27.2418995	1.54017	-4.0406499	1	3.93	summer
31	480.0435486	3305.729836	126	27.0338993	2.17238	-18.3125992	0	8.96	summer
32	485.5995486	3305.729836	109	26.9239998	1.63304	-19.5440998	2	14.39	summer
33	491.1555486	3305.729836	88	27.0028992	0.886282	-18.0492992	0	19.88	summer
34	496.7115486	3305.729836	77	26.9999008	0.689304	-22.2999992	1	25.41	summer
35	502.2675486	3305.729836	68	27.0655994	0.554486	-24.1681004	2	30.94	summer
36	507.8235486	3305.729836	37	27.0583	0.519825	-22.9857998	0	35.8	summer
37	513.3795486	3305.729836	37	27.0646992	0.44036	-23.5060997	0	40.55	summer
38	518.9355486	3305.729836	37	27.0529003	0.370498	-30.2996006	1	45.48	summer
39	524.4915486	3305.729836	27	27.0249004	0.344201	-30.7595997	0	50.55	summer
40	530.0475486	3305.729836	24	27.0261002	0.334067	-33.1074982	0	55.7	summer
41	535.6035486	3305.729836	23	27.0510006	0.308497	-36.4000015	0	60.93	summer
42	541.1595486	3305.729836	24	27.0457993	0.303654	-37.6152992	0	66.21	summer
43	546.7155486	3305.729836	23	27.1110001	0.318751	-39.0999985	0	71.53	summer
44	552.2715488	3305.729836	18	27.2324009	0.294042	-40.0862007	2	76.89	summer
45	468.9315486	3311.285836	4	27.2369003	2.81882	-12.3703003	0	3.97	summer
46	474.4875486	3311.285836	281	27.2369003	2.81882	-12.3703003	0	4.35	summer
47	480.0435486	3311.285836	139	26.8913002	2.3464899	-18.8054008	1	9.15	summer
48	485.5995486	3311.285836	100	26.9416008	1.4466	-17.3008995	1	14.5	summer
49	491.1555486	3311.285836	80	27.0534992	0.93816	-19.4167995	1	19.97	summer
50	496.7115486	3311.285836	55	26.9978008	0.708601	-18.8012009	0	25.47	summer
51	502.2675486	3311.285836	50	27.0466995	0.584505	-21.5035	2	30.99	summer
52	507.8235486	3311.285836	39	27.0587006	0.461507	-26.9027996	0	36.53	summer
53	513.3795486	3311.285836	36	27.0030994	0.36591	-27.8022995	1	42.07	summer
54	518.9355486	3311.285836	25	27.0375004	0.3192	-28.9885006	0	47.61	summer
55	524.4915486	3311.285836	13	27.0382004	0.32297	-31.6000004	0	52.96	summer
56	530.0475486	3311.285836	12	27.0625992	0.323923	-34.9000015	0	57.9	summer
57	535.6035486	3311.285836	15	27.0604	0.299988	-34.9341011	0	62.95	summer
58	541.1595486	3311.285836	14	27.0806999	0.297452	-39.1903	0	68.07	summer
59	546.7155486	3311.285836	12	27.0900993	0.310093	-37.2507019	0	73.26	summer
60	552.2715488	3311.285836	9	27.2744007	0.279725	-40.6299019	0	78.5	summer
61	468.9315486	3316.841836	14	26.9356995	2.9614699	-17.0300999	0	8.99	summer
62	474.4875486	3316.841836	51	26.9356995	2.9614699	-17.0300999	0	9.17	summer
63	480.0435486	3316.841836	37	26.8572998	1.93945	-16.2700005	0	12.2	summer
64	485.5995486	3316.841836	29	26.9806004	1.25501	-16.3537998	0	16.6	summer
65	491.1555486	3316.841836	21	27.0142002	1.0603499	-19.6415997	0	21.54	summer
66	496.7115486	3316.841836	14	27.0571995	0.654973	-22.3239002	0	26.72	summer
67	502.2675486	3316.841836	16	26.9913998	0.557446	-21.0723	0	32.03	summer
68	507.8235486	3316.841836	20	27.0816002	0.421369	-25.3787994	0	37.41	summer
69	513.3795486	3316.841836	22	27.0060005	0.331019	-28.0030994	2	42.83	summer
70	518.9355486	3316.841836	13	26.9934006	0.314558	-30.5767002	0	48.29	summer
71	524.4915486	3316.841836	11	27.0056992	0.297577	-31.2460003	0	53.76	summer
72	530.0475486	3316.841836	8	27.0797997	0.302308	-34.1015015	0	59.25	summer
73	535.6035486	3316.841836	8	27.1074009	0.296308	-38.3781013	0	64.76	summer
74	541.1595486	3316.841836	4	27.1424999	0.308673	-38.3754997	0	70.27	summer
75	546.7155486	3316.841836	4	27.1033001	0.290167	-39.2999992	0	75.36	summer
76	552.2715488	3316.841836	4	27.1385994	0.285177	-41.4794006	0	80.46	summer
77	468.9315486	3322.397836	25	27.0743008	2.13447	-4.1700702	0	14.41	summer
78	474.4875486	3322.397836	43	26.9095001	2.6837201	-17.3141994	0	14.52	summer
79	480.0435486	3322.397836	25	26.8754005	1.62053	-18.3768997	0	16.61	summer
80	485.5995486	3322.397836	22	26.9463997	0.886853	-14.8922997	0	20.06	summer
81	491.1555486	3322.397836	26	27.0076008	0.73467	-22.0387001	1	24.31	summer
82	496.7115486	3322.397836	9	27.0750999	0.609177	-21.0259991	0	29	summer
83	502.2675486	3322.397836	8	27.0739994	0.502484	-24.0380001	0	33.95	summer
84	507.8235486	3322.397836	7	27.1124001	0.405289	-25.2000008	0	39.07	summer
85	513.3795486	3322.397836	5	27.0450993	0.345387	-27.8125992	0	44.29	summer
86	518.9355486	3322.397836	3	27.0139008	0.305353	-27.4547005	0	49.58	summer
87	524.4915486	3322.397836	7	27.0541	0.285942	-33.9108009	0	54.93	summer
88	530.0475486	3322.397836	7	27.0753994	0.28132	-34.0999985	0	60.32	summer
89	535.6035486	3322.397836	8	27.1270008	0.284109	-36.6218987	0	65.73	summer
90	541.1595486	3322.397836	5	27.1473999	0.27549	-37.8390999	0	71.16	summer
91	546.7155486	3322.397836	8	27.1138	0.264348	-38.3667984	0	76.62	summer
92	552.2715488	3322.397836	7	27.2031002	0.263004	-41.3061981	2	82.08	summer
93	468.9315486	3327.953836	26	27.0806007	3.1098599	-12.5876999	0	19.91	summer
94	474.4875486	3327.953836	29	27.0445995	3.4882801	-17.5741997	0	19.99	summer
95	480.0435486	3327.953836	20	26.9657993	1.5164	-13.6662998	0	21.55	summer
96	485.5995486	3327.953836	13	27.0419006	0.838713	-18.8171005	0	24.31	summer
97	491.1555486	3327.953836	14	27.0527	0.730473	-18.3889008	1	27.92	summer
98	496.7115486	3327.953836	6	27.0477009	0.622501	-19.7642994	0	32.09	summer
99	502.2675486	3327.953836	3	27.0468998	0.558117	-24.8083992	0	36.62	summer
100	507.8235486	3327.953836	2	27.0435009	0.44057	-26.9717999	0	41.41	summer
101	513.3795486	3327.953836	2	27.0396004	0.347595	-28.4039993	0	46.37	summer
102	518.9355486	3327.953836	3	27.0303001	0.296545	-30.9710007	0	51.45	summer
103	524.4915486	3327.953836	4	27.0361996	0.274152	-31.7457008	0	56.62	summer
104	530.0475486	3327.953836	4	27.0865993	0.254118	-32.7517014	0	61.86	summer
105	535.6035486	3327.953836	8	27.1037006	0.250982	-36.3959999	0	67.15	summer
106	541.1595486	3327.953836	7	27.1385994	0.249233	-38.0666008	0	72.48	summer
107	546.7155486	3327.953836	4	27.1380997	0.252198	-39.6687012	0	77.84	summer
108	552.2715488	3327.953836	4	27.2021999	0.242432	-40.7897987	0	83.22	summer
109	468.9315486	3333.509836	32	27.1275997	2.1600201	-13.9204998	0	25.43	summer
110	474.4875486	3333.509836	27	27.0697994	2.5004799	-14.1380997	0	25.49	summer
111	480.0435486	3333.509836	16	27.0203991	1.32437	-14.7981997	0	26.74	summer
112	485.5995486	3333.509836	9	27.0646992	1.02209	-18.2282009	0	29.01	summer
113	491.1555486	3333.509836	8	27.0578003	0.753683	-21.1590996	0	32.09	summer
114	496.7115486	3333.509836	9	27.0527	0.614707	-21.2434998	0	35.78	summer
115	502.2675486	3333.509836	3	27.0510998	0.468521	-22.3043003	0	39.9	summer
116	507.8235486	3333.509836	4	27.0526009	0.382988	-24.0713005	0	44.33	summer
117	513.3795486	3333.509836	0	27.0510006	0.329975	-28.6872997	0	49	summer
118	518.9355486	3333.509836	4	27.0618	0.297131	-28.1154995	0	53.83	summer
119	524.4915486	3333.509836	5	27.0785999	0.26229	-31.3243999	0	58.79	summer
120	530.0475486	3333.509836	10	27.0937996	0.23332	-34.5129013	0	63.85	summer
121	535.6035486	3333.509836	9	27.1226006	0.238312	-34.3703995	0	68.99	summer
122	541.1595486	3333.509836	9	27.1625996	0.234646	-37.7999992	1	74.18	summer
123	546.7155486	3333.509836	4	27.1868	0.23658	-37.0999985	0	79.43	summer
124	552.2715488	3333.509836	6	27.1802998	0.234511	-39.8487015	0	84.71	summer
125	463.3755486	3339.065836	4	27.1793995	2.3299301	-14.5376997	0	24.19	summer
126	468.9315486	3339.065836	35	27.1494007	2.3299301	-14.5376997	0	25.35	summer
127	474.4875486	3339.065836	30	27.0979004	2.2413399	-15.0923004	2	27.61	summer
128	480.0435486	3339.065836	26	27.0629997	1.88366	-18.6973991	0	30.71	summer
129	485.5995486	3339.065836	22	27.0484009	1.0900199	-22.0979004	2	33.96	summer
130	491.1555486	3339.065836	8	26.9983006	0.76489	-22.8099003	0	36.63	summer
131	496.7115486	3339.065836	12	27.0109005	0.611116	-22.3722	0	39.9	summer
132	502.2675486	3339.065836	5	26.9981003	0.469294	-24.2110996	0	43.63	summer
133	507.8235486	3339.065836	10	27.0177002	0.420907	-27.4694996	0	47.72	summer
134	513.3795486	3339.065836	8	27.0611	0.329218	-28.4365005	0	52.08	summer
135	518.9355486	3339.065836	8	27.0604992	0.293203	-29.4752007	0	56.65	summer
136	524.4915486	3339.065836	5	27.0617008	0.265811	-29.9281998	0	61.39	summer
137	530.0475486	3339.065836	5	27.0547009	0.235067	-31.093399	0	66.25	summer
138	535.6035486	3339.065836	0	27.0531006	0.235394	-31.8574009	0	71.21	summer
139	541.1595486	3339.065836	2	27.0983009	0.24072	-34.0153008	0	76.26	summer
140	546.7155486	3339.065836	5	27.1306	0.236901	-35.8745995	0	81.37	summer
141	552.2715488	3339.065836	5	27.2682991	0.229205	-37.7999992	0	86.54	summer
142	463.3755486	3344.621836	18	27.3143997	1.01329	3	0	18.67	summer
143	468.9315486	3344.621836	52	27.1602001	2.7957201	-13.8577995	0	20.15	summer
144	474.4875486	3344.621836	36	27.0270996	2.1947401	-17.0877991	0	22.92	summer
145	480.0435486	3344.621836	24	27.0230007	1.4884599	-18.5382004	0	26.58	summer
146	485.5995486	3344.621836	15	26.9986992	0.896105	-18.2443008	0	30.82	summer
147	491.1555486	3344.621836	13	26.9696999	0.689132	-20.5972996	2	35.41	summer
148	496.7115486	3344.621836	24	26.9629993	0.585627	-23.1835995	0	40.26	summer
149	502.2675486	3344.621836	21	27.0098	0.445923	-28.3078995	1	45.26	summer
150	507.8235486	3344.621836	11	26.9797993	0.355071	-28.6385994	0	50.38	summer
[truncated: 1,697 more rows]
